# Supplementary material for: Ibrutinib as a potential therapeutic for cocaine use disorder
Source: Transl Psychiatry. 2021 Dec 8;11:623. doi: 10.1038/s41398-021-01737-5 (PMC8654982; doi:10.1038/s41398-021-01737-5)
Supplement: Supplementary file 3 — Supplementary File S2 [file 41398_2021_1737_MOESM3_ESM.xls]

## Sheet: SearchResults.csv
Current Clinical Trial Treatments for Cocaine Use Disorder
Title	Conditions	Interventions	Outcome Measures	Sponsor/Collaborators	Gender	Age	Phase	Study Type	Study Designs	Other IDs	Locations	URL
D-Cycloserine and Cue Exposure in Cocaine-Dependent Individuals	Cocaine Use Disorders	Drug: D-cycloserine|Drug: Placebo	Cocaine Craving Scale	Medical University of South Carolina	All	18 Years to 65 Years Â (Adult, Older Adult)	Phase 2	Interventional	Allocation: Randomized|Intervention Model: Parallel Assignment|Masking: Double (Participant, Investigator)|Primary Purpose: Other	HR#16454	Medical University of South Carolina, Charleston, South Carolina, United States	https://ClinicalTrials.gov/show/NCT00780442
D-Cycloserine Facilitation of Cocaine - Cue Extinction	Cocaine Use Disorders	Drug: D-Cycloserine (DCS)|Drug: Placebo	Subjective Craving of Cocaine	Medical University of South Carolina|National Institute on Drug Abuse (NIDA)	All	18 Years to 65 Years Â (Adult, Older Adult)	Phase 2	Interventional	Allocation: Randomized|Intervention Model: Parallel Assignment|Masking: Triple (Participant, Care Provider, Investigator)|Primary Purpose: Treatment	HRs#17972, 19784|R01DA023188	Medical University of South Carolina, Charleston, South Carolina, United States|Behavioral Health Services of Pickens County, Pickens, South Carolina, United States	https://ClinicalTrials.gov/show/NCT00759473
Glutamatergic Modulation of Motivation Enhancement: A Pilot Feasibility Trial	Cocaine Use Disorders	Drug: infusion of NMDA antagonist	Cocaine Use	New York State Psychiatric Institute	All	21 Years to 55 Years Â (Adult)	Phase 1|Phase 2	Interventional	Intervention Model: Single Group Assignment|Masking: None (Open Label)|Primary Purpose: Treatment	7051	New York State Psychiatric Institute, New York, New York, United States	https://ClinicalTrials.gov/show/NCT02373124
PPARÎ³ Agonist Treatment for Cocaine Dependence	Cocaine Use Disorder|Alcohol Use Disorder	Drug: Pioglitazone|Drug: Placebo|Behavioral: Therapy|Behavioral: Contingency Management	Craving as Assessed by the Brief Substance Craving Scale (BSCS)|Craving as Assessed by the Obsessive Compulsive Drug Use Scale (OCDUS)|Cue Reactivity as Assessed by a Visual Analogue Scale (VAS) of Cocaine Craving|Brain White Matter (WM) Integrity as Assessed by Diffusion Tensor Imaging (DTI) Fractional Anisotropy (FA) Value (Region - Posterior Thalamic Radiation)|Brain White Matter (WM) Integrit…	The University of Texas Health Science Center, Houston|National Institute on Drug Abuse (NIDA)	All	18 Years to 60 Years Â (Adult)	Phase 1|Phase 2	Interventional	Allocation: Randomized|Intervention Model: Parallel Assignment|Masking: Triple (Participant, Investigator, Outcomes Assessor)|Primary Purpose: Treatment	HSC-MS-12-0421|P50DA009262	The University of Texas Health Science Center at Houston, Houston, Texas, United States	https://ClinicalTrials.gov/show/NCT02774343
Modafinil Treatment for Cocaine-Dependent Individuals	Cocaine-Related Disorders	Drug: Low Dose Modafinil|Drug: High Dose Modafinil|Drug: Placebo	Urine Toxicology for Cocaine|Retention; Number of Evaluation Visits Attended|Cocaine Selective Severity Assessment (CSSA) Total Score	University of Pennsylvania|National Institute on Drug Abuse (NIDA)	All	18 Years to 60 Years Â (Adult)	Phase 2	Interventional	Allocation: Randomized|Intervention Model: Parallel Assignment|Masking: Quadruple (Participant, Care Provider, Investigator, Outcomes Assessor)|Primary Purpose: Treatment	NIDA-15366-1|R01DA015366|DPMC|704450	University of Pennsylvania, Philadelphia, Pennsylvania, United States	https://ClinicalTrials.gov/show/NCT00129285
Effectiveness of Memantine in Treating Cocaine-Dependent Individuals - 2	Cocaine-Related Disorders	Drug: Memantine|Drug: placebo	Weekly Cocaine Use|Cocaine Abstinence Based on Daily Self Reported Cocaine Use	New York State Psychiatric Institute|National Institute on Drug Abuse (NIDA)|Research Foundation for Mental Hygiene, Inc.	All	18 Years to 60 Years Â (Adult)	Phase 2	Interventional	Allocation: Randomized|Intervention Model: Parallel Assignment|Masking: Triple (Participant, Investigator, Outcomes Assessor)|Primary Purpose: Treatment	#4496-NIDA-12761-2|P50DA012761	Research Foundation for Mental Hygiene, Inc., New York, New York, United States	https://ClinicalTrials.gov/show/NCT00134901
Improving Learning-based Treatment of Cocaine Dependence With Medication	COCAINE-RELATED DISORDERS	Drug: d-cycloserine|Drug: sugar pill	Urinalysis Benzoylecgonine (Cocaine Metabolite)(ng/ml)|Medication Side-effects|Learning Task by Itami and Uno	Johns Hopkins University|National Institute on Drug Abuse (NIDA)	All	18 Years to 60 Years Â (Adult)	Phase 2	Interventional	Allocation: Randomized|Intervention Model: Parallel Assignment|Masking: Quadruple (Participant, Care Provider, Investigator, Outcomes Assessor)|Primary Purpose: Treatment	R21DA029823	Behavioral Pharmacology Research Unit, Baltimore, Maryland, United States	https://ClinicalTrials.gov/show/NCT01526538
Effectiveness of Modafinil and D-amphetamine in Treating Cocaine Dependent Individuals	Cocaine-Related Disorders	Drug: D-Amphetamine 30mg|Drug: D-Amphetamine 60mg|Drug: Modafinil 200mg|Drug: Modafinil 400mg|Behavioral: Therapy|Drug: Placebo	Cocaine Use as Assessed by the Treatment Effectiveness Score (TES), Which is the Total Number of Cocaine-negative Urines During Treatment|Retention as Indicated by the Number of Participants Who Completed 16 Weeks of Treatment|Retention as Indicated by the Number of Participants Who Remained in the Study|Medication Compliance as Indicated by Percentage of Pills Taken According to Self-report|Medi…	The University of Texas Health Science Center, Houston|National Institute on Drug Abuse (NIDA)	All	18 Years to 55 Years Â (Adult)	Phase 2	Interventional	Allocation: Randomized|Intervention Model: Parallel Assignment|Masking: Quadruple (Participant, Care Provider, Investigator, Outcomes Assessor)|Primary Purpose: Treatment	NIDA-09262-12|P50DA009262-12|DPMC	University of Texas Health Science Center, Houston, Texas, United States	https://ClinicalTrials.gov/show/NCT00218062
Stress and Medication Effects on Cocaine Cue Reactivity	Cocaine Related Disorders	Drug: Guanfacine|Drug: Modafinil|Drug: Placebo	Cocaine Craving|Cortisol- 2:30 pm, Immediately Following Trier Social Stress Task + Cocaine Cue Exposure	Medical University of South Carolina|National Institute on Drug Abuse (NIDA)	All	18 Years to 65 Years Â (Adult, Older Adult)	Phase 2	Interventional	Allocation: Randomized|Intervention Model: Parallel Assignment|Masking: Double (Participant, Investigator)|Primary Purpose: Other	R01DA021690	Medical University of South Carolina-GCRC, Charleston, South Carolina, United States	https://ClinicalTrials.gov/show/NCT00613015
The Effect of Yohimbine on Cocaine Cue Reactivity	Cocaine Related Disorders	Drug: Yohimbine|Drug: Placebo	Cocaine Craving	Medical University of South Carolina|National Institute on Drug Abuse (NIDA)|Office of Research on Women's Health (ORWH)	All	18 Years to 65 Years Â (Adult, Older Adult)	Phase 2	Interventional	Allocation: Randomized|Intervention Model: Crossover Assignment|Masking: Double (Participant, Investigator)|Primary Purpose: Treatment	P50DA016511-1|P50DA016511	Medical University of South Carolina-GCRC, Charleston, South Carolina, United States	https://ClinicalTrials.gov/show/NCT00535002
Medications for Stopping Cocaine Dependence and Preventing Relapse	Cocaine Abuse|Cocaine-Related Disorders	Drug: Modafinil|Drug: Levodopa/Carbidopa|Drug: Naltrexone HCl|Drug: Placebo|Behavioral: Motivational Interviewing (MI)|Behavioral: Contingency management (CM)|Behavioral: Cognitive-Behavioral Therapy (CBT)	Mean Percentage of Cocaine-positive Urines Over Course of 12 Week Treatment in Subgroup Achieving Abstinence at Baseline|Mean Percentage of Cocaine-positive Urines Over Course of 12 Week Treatment in Subgroup NOT Achieving Abstinence at Baseline	The University of Texas Health Science Center, Houston|National Institute on Drug Abuse (NIDA)	All	18 Years to 55 Years Â (Adult)	Phase 2	Interventional	Allocation: Randomized|Intervention Model: Parallel Assignment|Masking: Quadruple (Participant, Care Provider, Investigator, Outcomes Assessor)|Primary Purpose: Treatment	NIDA-09262-7|P50DA009262-07|DPMC	The University of Texas Health Science Center at Houston, Houston, Texas, United States	https://ClinicalTrials.gov/show/NCT00218023
Modafinil and Naltrexone to Reduce Cocaine and Alcohol Dependence	Alcohol-Related Disorders|Alcoholism|Cocaine-Related Disorders	Drug: Naltrexone|Drug: Modafinil|Drug: Placebo	Cocaine Use (Measured by Timeline Follow Back and Urine Screen at Week 14)|Number of Days of Abstinence From Drinking and Number of Days of Clinically Significant Drinking (Measured by Timeline Follow Back at Week 14 and the 6-month Evaluation)|Naltrexone-treated Subjects Will Demonstrate a Significantly Greater Reduction in Cocaine Use Measured by the Number of BE-negative Urine Samples and Sign…	Kyle Kampman|National Institute on Drug Abuse (NIDA)|University of Pennsylvania	All	18 Years and older Â (Adult, Older Adult)	Phase 2	Interventional	Allocation: Randomized|Intervention Model: Parallel Assignment|Masking: Quadruple (Participant, Care Provider, Investigator, Outcomes Assessor)|Primary Purpose: Treatment	NIDA-12756-3|P50DA012756-03|DPMC	University of Pennsylvania, Philadelphia, Pennsylvania, United States	https://ClinicalTrials.gov/show/NCT00142818
Pharmacogenetics of Disulfiram for Cocaine	Cocaine Dependence|Opioid Dependence	Drug: Disulfiram|Drug: Methadone|Behavioral: CBT|Other: Lactose	Urine Toxicology for Cocaine.|Retention by Treatment Condition.	Baylor College of Medicine|National Institute on Drug Abuse (NIDA)|Yale University	All	18 Years to 64 Years Â (Adult)	Phase 2	Interventional	Allocation: Randomized|Intervention Model: Parallel Assignment|Masking: Quadruple (Participant, Care Provider, Investigator, Outcomes Assessor)|Primary Purpose: Treatment	NIDA-18197-2|P50DA018197-02	Michael E. DeBakey VA Medical Center, Houston, Texas, United States	https://ClinicalTrials.gov/show/NCT00149630
Pharmacogenetics of Doxazosin for Cocaine Dependence	Cocaine Dependence	Drug: Doxazosin|Drug: Placebo	Percentage of Cocaine Positive Urine Toxicology|Adverse Events	Baylor College of Medicine|National Institute on Drug Abuse (NIDA)	All	18 Years to 64 Years Â (Adult)	Phase 2	Interventional	Allocation: Randomized|Intervention Model: Parallel Assignment|Masking: Quadruple (Participant, Care Provider, Investigator, Outcomes Assessor)|Primary Purpose: Diagnostic	P50DA018197-05|P50DA018197|DPMC	Baylor College of Medicine, Houston, Texas, United States	https://ClinicalTrials.gov/show/NCT01145183
Chantix for Treating Cocaine Dependence	Cocaine Dependence	Drug: varenicline|Drug: placebo	Evidence of Abstinence From Cocaine as Indicated by Qualitative Urinalysis for Benzoylecgonine.	University of Pennsylvania|National Institute on Drug Abuse (NIDA)	All	18 Years to 65 Years Â (Adult, Older Adult)	Phase 2	Interventional	Allocation: Randomized|Intervention Model: Parallel Assignment|Masking: Quadruple (Participant, Care Provider, Investigator, Outcomes Assessor)|Primary Purpose: Treatment	806565|P60DA005186|NIDA P60DA0005186	University of Pennsylvania, Philadelphia, Pennsylvania, United States	https://ClinicalTrials.gov/show/NCT00567008
Prefrontal Cortex Stimulation as Treatment for Crack-cocaine Addiction	Cocaine Addiction|Cocaine-related Disorder|Executive Dysfunction	Device: transcranial Direct Current Stimulation	Abstinence|Intensity of the Urge to the Use of Crack-cocaine|Event Related Potentials|Cognitive Tests|State of Depression	Federal University of Espirito Santo|Harvard University|University of GÃ¶ttingen	All	18 Years to 60 Years Â (Adult)	Phase 1|Phase 2	Interventional	Allocation: Randomized|Intervention Model: Parallel Assignment|Masking: Triple (Participant, Care Provider, Investigator)|Primary Purpose: Treatment	CEP-UFES 296/10	Laboratory of Cognitive Sciences and Neuropsychopharmacology, Post-Graduation Program in Physiologycal Sciences, Health Sciences Center, Federal University of EspÃ­rito Santo, VitÃ³ria, EspÃ­rito Santo, Brazil	https://ClinicalTrials.gov/show/NCT01337297
Pharmacogenetic Trial of Doxazosin for Treatment of Cocaine Abuse	Cocaine Dependence	Drug: Doxazosin|Drug: Placebo	Percentage of Cocaine-positive Urines	VA Office of Research and Development|Baylor College of Medicine	All	18 Years to 64 Years Â (Adult)	Phase 2	Interventional	Allocation: Randomized|Intervention Model: Parallel Assignment|Masking: Quadruple (Participant, Care Provider, Investigator, Outcomes Assessor)|Primary Purpose: Treatment	CLIN-014-12F|1IK2CX000946-01	Michael E. DeBakey VA Medical Center, Houston, TX, Houston, Texas, United States	https://ClinicalTrials.gov/show/NCT01953432
Investigation of Mifepristone (RU486) on Stress Sensitivity and Relapse Prevention in Cocaine Dependent Patients	Cocaine Dependence	Drug: Mifepristone|Drug: placebo	Number of Participants With Relapse by Days 10 and 28	New York State Psychiatric Institute	Male	18 Years to 60 Years Â (Adult)	Phase 2|Phase 3	Interventional	Allocation: Randomized|Intervention Model: Parallel Assignment|Masking: Triple (Participant, Investigator, Outcomes Assessor)|Primary Purpose: Treatment	6013|RU486 for Cocaine Dependence	STARS, New York, New York, United States	https://ClinicalTrials.gov/show/NCT01134198
Investigation of Intranasal Oxytocin on Relapse Risk in Cocaine-dependent Patients.	Cocaine Dependence	Drug: Placebo|Drug: Intranasal Oxytocin	Number of Consecutive Weeks of Abstinence From Cocaine After Abstinence Induction	New York State Psychiatric Institute	All	18 Years to 60 Years Â (Adult)	Phase 2|Phase 3	Interventional	Allocation: Randomized|Intervention Model: Parallel Assignment|Masking: Double (Participant, Investigator)|Primary Purpose: Treatment	#6933|DA035461-01A1	Divison on Substance Abuse - Albert Einstein College of Medicine, Bronx, New York, United States|Substance Treatment and Research Service (STARS), Manhattan, New York, United States	https://ClinicalTrials.gov/show/NCT02255357
Multicenter Trial of Combined Pharmacotherapy to Treat Cocaine Dependence	Cocaine Dependence	Drug: Adderall-ER|Drug: Topiramate|Other: Placebo	Three Weeks of Cocaine Abstinence at End of Study|Any Three Consecutive Weeks of Abstinence During Study	New York State Psychiatric Institute|National Institute on Drug Abuse (NIDA)	All	18 Years to 60 Years Â (Adult)	Phase 2|Phase 3	Interventional	Allocation: Randomized|Intervention Model: Parallel Assignment|Masking: Triple (Participant, Investigator, Outcomes Assessor)|Primary Purpose: Treatment	#6698|1U01DA033310-01A1	STARS, New York, New York, United States|University of Pennsylvania, Philadelphia, Pennsylvania, United States	https://ClinicalTrials.gov/show/NCT01811940
Progesterone Treatment for Cocaine-dependent Women: A Pilot Study	Cocaine Dependence	Drug: Oral micronized progesterone|Drug: Placebo	Cocaine Abstinence Based on Urine Toxicology Results	New York State Psychiatric Institute|National Institute on Drug Abuse (NIDA)	Female	18 Years to 60 Years Â (Adult)	Phase 2|Phase 3	Interventional	Allocation: Randomized|Intervention Model: Parallel Assignment|Masking: Triple (Participant, Investigator, Outcomes Assessor)|Primary Purpose: Treatment	#5568|R01DA022218|DPMCDA	New York State Psychiatric Institute, New York, New York, United States	https://ClinicalTrials.gov/show/NCT00632099
Imaging the Neurobiology of Behavioral and Medication Treatment for Cocaine Dependence	Cocaine Dependence	Drug: levodopa carbidopa and entacapone (LCE)|Drug: Placebo	Cocaine Urine Toxicology|Retention in Treatment	New York State Psychiatric Institute	All	21 Years to 50 Years Â (Adult)	Phase 2|Phase 3	Interventional	Allocation: Randomized|Intervention Model: Parallel Assignment|Masking: Quadruple (Participant, Care Provider, Investigator, Outcomes Assessor)|Primary Purpose: Treatment	#6022|6022	STARS, New York, New York, United States	https://ClinicalTrials.gov/show/NCT01468012
A Phase II Trial of Varenicline for the Treatment of Cocaine Dependence	Cocaine Dependence	Drug: Varenicline|Drug: Placebo	Number of Participants Who Report no Cocaine Use and Have no Cocaine Positive Urine Drug Screens in the Chantix Group Versus the Placebo Group Comparator During the Last Three Weeks of the Trial|Average Weekly Cocaine Craving Scores Varenicline Group Versus the Placebo Group Comparator	University of Pennsylvania	All	18 Years to 65 Years Â (Adult, Older Adult)	Phase 2	Interventional	Allocation: Randomized|Intervention Model: Parallel Assignment|Masking: Quadruple (Participant, Care Provider, Investigator, Outcomes Assessor)|Primary Purpose: Treatment	814643	University of Pennsylvania Treatment Research Center, Philadelphia, Pennsylvania, United States	https://ClinicalTrials.gov/show/NCT01680887
Multisite Controlled Trial of Cocaine Vaccine	Cocaine Dependence	Drug: TA-CD Vaccination|Other: Placebo Injection	Cocaine Abstinence During Weeks 9 to 16 Inclusive|â€¢The Immunogenicity of TA-CD;	Baylor College of Medicine|National Institute on Drug Abuse (NIDA)|US Department of Veterans Affairs Cooperative Studies Program|VA Maryland Health Care System|Columbia University|VA New York Harbor Healthcare System|University of Pennsylvania|Johns Hopkins University|University of Cincinnati|Celtic Pharma Development Services	All	18 Years to 55 Years Â (Adult)	Phase 2	Interventional	Allocation: Randomized|Intervention Model: Parallel Assignment|Masking: Quadruple (Participant, Care Provider, Investigator, Outcomes Assessor)|Primary Purpose: Treatment	R01DA025223|DPMC	Johns Hopkins University, Baltimore, Maryland, United States|NYU Langone Medical Center, New york, New York, United States|Substance Abuse Treatment and Research Service (Downtown), New York, New York, United States|Cincinnati Addiction Research Center, Cincinnati, Ohio, United States|University of Pennsylvania, Philadelphia, Pennsylvania, United States|Baylor College of Medicine, Houston, Texas,…	https://ClinicalTrials.gov/show/NCT00969878
A Pilot Study of Candesartan as a Treatment for Cocaine Dependence	Cocaine Dependence	Drug: Candesartan with CBT|Other: Placebo with CBT	# of Participants With Presence of Cocaine Metabolites Via Urinalysis|# of Participants Retained in Study|# of Participants With Adverse Events	Baylor College of Medicine|National Institute on Drug Abuse (NIDA)	All	18 Years to 64 Years Â (Adult)	Phase 2	Interventional	Allocation: Randomized|Intervention Model: Parallel Assignment|Masking: Double (Participant, Care Provider)|Primary Purpose: Treatment	H-32241|5P50DA018197-09	Michael E. DeBakey VA Medical Center, Houston, Texas, United States	https://ClinicalTrials.gov/show/NCT01938664
Pilot Trial of Acamprosate for the Treatment of Cocaine Dependence	Cocaine Dependence	Drug: acamprosate|Drug: placebo	Cocaine Use Over the Eight Week Trial as Measured by Twice Weekly Urine Drug Screen|Urine Benzoylecgonine Tests (UBT)	University of Pennsylvania|National Institute on Drug Abuse (NIDA)	All	18 Years and older Â (Adult, Older Adult)	Phase 2	Interventional	Allocation: Randomized|Intervention Model: Parallel Assignment|Masking: Quadruple (Participant, Care Provider, Investigator, Outcomes Assessor)|Primary Purpose: Treatment	803895|P60DA005186|DPMC	University of Pennsylvania, Philadelphia, Pennsylvania, United States	https://ClinicalTrials.gov/show/NCT00385268
Carbidopa/Levodopa Combined With Behavioral Therapy for the Treatment of Cocaine Dependence	Cocaine Dependence	Drug: levodopa|Drug: Placebo|Behavioral: Cognitive Behavioral Therapy|Behavioral: Contingency Management	Confirmed Abstinence From Cocaine as Assessed by Treatment Effectiveness Score (TES)	The University of Texas Health Science Center, Houston|National Institute on Drug Abuse (NIDA)	All	18 Years to 60 Years Â (Adult)	Phase 2	Interventional	Allocation: Randomized|Intervention Model: Parallel Assignment|Masking: Quadruple (Participant, Care Provider, Investigator, Outcomes Assessor)|Primary Purpose: Treatment	1R01DA023608-01|R01DA023608-01|DPMCDA	The University of Texas Health Science Center at Houston, Houston, Texas, United States	https://ClinicalTrials.gov/show/NCT00713583
Modafinil Combined With Cognitive Behavior Therapy to Treat Cocaine Addiction - 1	Cocaine Dependence	Drug: Modafinil|Drug: Matching Placebo	Number of Cocaine Non-use Days|Percent of Participants With New Use	Medical University of South Carolina|National Institute on Drug Abuse (NIDA)	All	18 Years to 65 Years Â (Adult, Older Adult)	Phase 2	Interventional	Allocation: Randomized|Intervention Model: Parallel Assignment|Masking: Double (Participant, Investigator)|Primary Purpose: Treatment	NIDA-16368-1|R01DA016368|R01-16368-1|DPMC	Medical University of South Carolina, Charleston, South Carolina, United States	https://ClinicalTrials.gov/show/NCT00218387
Modafinil for Smoked Cocaine Self-Administration	Cocaine Dependence	Drug: Modafinil 0 mg|Drug: Modafinil 200 mg|Drug: Modafinil 400 mg|Drug: Cocaine 0 mg|Drug: Cocaine 12 mg|Drug: Cocaine 25 mg|Drug: Cocaine 50 mg	Cocaine Self-administration|Drug Quality Cluster|Heart Rate	New York State Psychiatric Institute|National Institute on Drug Abuse (NIDA)	All	21 Years to 50 Years Â (Adult)	Phase 2	Interventional	Allocation: Randomized|Intervention Model: Crossover Assignment|Masking: Double (Participant, Investigator)|Primary Purpose: Treatment	5738|R01DA023650	Columbia University Medical Center, New York, New York, United States	https://ClinicalTrials.gov/show/NCT01778010
Striatal Effective Connectivity to Predict Treatment Response in Cocaine Misuse	Cocaine Dependence	Drug: levodopa/carbidopa 400/100 BID	Cocaine Treatment Outcome	Virginia Commonwealth University|National Institute on Drug Abuse (NIDA)	All	18 Years to 50 Years Â (Adult)	Phase 2	Interventional	Allocation: Randomized|Intervention Model: Parallel Assignment|Masking: Double (Participant, Investigator)|Primary Purpose: Treatment	HM20000079|1R01DA034131|PT109865	Virginia Commonwealth University, Richmond, Virginia, United States	https://ClinicalTrials.gov/show/NCT02080819
Effectiveness of N-Acetylcysteine (NAC) in Treating Cocaine Dependent Individuals - 1	Cocaine Dependence	Drug: N-Acetylcysteine|Drug: Matching Placebo	Number of Participants That Achieved Study Compliance	Medical University of South Carolina|National Institute on Drug Abuse (NIDA)	All	18 Years to 65 Years Â (Adult, Older Adult)	Phase 2	Interventional	Allocation: Randomized|Intervention Model: Parallel Assignment|Masking: Double (Participant, Investigator)|Primary Purpose: Treatment	NIDA-19903-1|R01DA019903|R01-19903-1|DPMC	Medical University of South Carolina, Charleston, South Carolina, United States	https://ClinicalTrials.gov/show/NCT00218491
Cognitive Remediation for Cocaine Dependence	Cocaine Dependence	Drug: levodopa/carbidopa|Drug: Ropinirole 2 mg/d|Drug: Placebo|Drug: Ropinirole 4 mg/d	Cocaine Use Based on Urine Drug Screening|Number of Participants Who Completed the 10 Week Trial	The University of Texas Health Science Center, Houston	All	18 Years to 55 Years Â (Adult)	Phase 2	Interventional	Allocation: Randomized|Intervention Model: Parallel Assignment|Masking: Quadruple (Participant, Care Provider, Investigator, Outcomes Assessor)|Primary Purpose: Treatment	DA030787	Behavioral and Biomedical Sciences Building, Houston, Texas, United States	https://ClinicalTrials.gov/show/NCT01393457
Brain Function and Structure in Cocaine Dependence	Cocaine Dependence	Drug: Citalopram|Drug: Placebo	Cocaine Use/Treatment Effectiveness Score (TES)	Virginia Commonwealth University|The University of Texas Health Science Center, Houston|National Institute on Drug Abuse (NIDA)	All	18 Years to 50 Years Â (Adult)	Phase 2	Interventional	Allocation: Randomized|Intervention Model: Parallel Assignment|Masking: Double (Participant, Investigator)|Primary Purpose: Treatment	HM15378|2P50DA009262-16A1	Virginia Commonwealth University, Richmond, Virginia, United States	https://ClinicalTrials.gov/show/NCT02080832
Effects of Aripiprazole on Cocaine Craving and Self-Administration	Cocaine Abuse	Drug: Aripiprazole + Cocaine|Drug: Placebo + Cocaine	Cocaine Self-administration|Subjective Effects of Cocaine|Plasma Cocaine	New York State Psychiatric Institute|National Institute on Drug Abuse (NIDA)	All	21 Years to 45 Years Â (Adult)	Phase 2	Interventional	Allocation: Randomized|Intervention Model: Crossover Assignment|Masking: Double (Participant, Investigator)|Primary Purpose: Treatment	4741	Irving Center for Clinical Research, New York, New York, United States	https://ClinicalTrials.gov/show/NCT00373880
Modafinil Treatment for Cocaine Dependence and HIV High-Risk Behavior	Cocaine Dependence	Drug: Modafinil|Drug: placebo|Behavioral: Cognitive Behavioral Therapy (CBT)	Percent of Participants Reporting no Cocaine Craving|Cocaine Use as Measured by Urine Drug Screen	Kyle Kampman|University of Pennsylvania	All	18 Years to 60 Years Â (Adult)	Phase 2	Interventional	Allocation: Randomized|Intervention Model: Parallel Assignment|Masking: Quadruple (Participant, Care Provider, Investigator, Outcomes Assessor)|Primary Purpose: Treatment	804537		https://ClinicalTrials.gov/show/NCT00368290
Cocaine/Crack and Reduction of Compulsion With Biperiden	Cocaine Dependence	Drug: Biperiden|Drug: Placebo	Compulsion	Federal University of SÃ£o Paulo|Nacional Conseling of Scientific Development and Technology	Male	18 Years to 50 Years Â (Adult)	Phase 3	Interventional	Allocation: Randomized|Intervention Model: Parallel Assignment|Masking: Triple (Participant, Care Provider, Investigator)|Primary Purpose: Treatment	ACJC2010	UDED - Drug Dependence Unit, SÃ£o Paulo, Brazil	https://ClinicalTrials.gov/show/NCT01251393
Galantamine to Enhance Cognitive Behavioral Therapy for Cocaine Abuse	Cocaine Dependence	Drug: Galantamine|Behavioral: Computer Assisted Cognitive Behavioral Therapy (CBT)	Cocaine Use|Cocaine Abstinence|Cognitive Function	Yale University|National Institute on Drug Abuse (NIDA)	All	18 Years to 50 Years Â (Adult)	Phase 2	Interventional	Allocation: Randomized|Intervention Model: Factorial Assignment|Masking: Double (Participant, Investigator)|Primary Purpose: Treatment	0708002943|R01DA015969-13	Kinsella Treatment Center (KTC), Bridgeport, Connecticut, United States|Regional Network of Programs, Stratford, Connecticut, United States	https://ClinicalTrials.gov/show/NCT00809835
Vigabatrin for Treatment of Cocaine Dependence	Cocaine Dependence	Drug: vigabatrin|Drug: placebo	Proportion of Subjects in Each Treatment Group Abstinent During the Last 2 Weeks of Treatment.	Catalyst Pharmaceuticals, Inc.	All	18 Years and older Â (Adult, Older Adult)	Phase 2	Interventional	Allocation: Randomized|Intervention Model: Parallel Assignment|Masking: Quadruple (Participant, Care Provider, Investigator, Outcomes Assessor)|Primary Purpose: Treatment	CPP-01004	Addiction Treatment Clinic, Little Rock, Arkansas, United States|St. Luke's Hospital Addiction Pharmacology Research Laboratory, San Francisco, California, United States|Friends Research Institute, Torrance, California, United States|Operation PAR, Largo, Florida, United States|Segal Institute for Clinical Research, North Miami, Florida, United States|Johns Hopkins Bayview Medical Center Center f…	https://ClinicalTrials.gov/show/NCT00611130
Therapeutic Cocaine Vaccine: Human Laboratory Study	Cocaine Dependence	Biological: Cocaine vaccine (TA-CD)	Cocaine Intoxication|Cocaine Cardiovascular Effects|Plasma Cocaine	New York State Psychiatric Institute	All	21 Years to 45 Years Â (Adult)	Phase 2	Interventional	Allocation: Randomized|Intervention Model: Parallel Assignment|Masking: Double (Participant, Investigator)|Primary Purpose: Treatment	#3980|NIDA 1U19DA10946	New York-Presbyterian Hospital, New York, New York, United States	https://ClinicalTrials.gov/show/NCT00965263
Psychopharmacology for Cocaine Dependence - Buspirone	Cocaine Dependence	Drug: Buspirone|Drug: Placebo for Buspirone|Drug: Methylphenidate|Drug: Placebo for Methylphenidate	Attentional Bias as Assessed by Score on the Stroop Task|Risky Decision Making as Assessed by Score on the Risky Decision Making Task|Subjective Effects as Assessed by the Addiction Research Center Inventory (ARCI)|Subjective Effects as Assessed by Score on the Vigor Subscale of the Profile of Mood States (POMS)|Subjective Effects as Assessed by Score on the "Feel High" Subscale of the Drug Effec…	The University of Texas Health Science Center, Houston	All	18 Years to 60 Years Â (Adult)	Phase 2	Interventional	Allocation: Randomized|Intervention Model: Parallel Assignment|Masking: Triple (Participant, Investigator, Outcomes Assessor)|Primary Purpose: Basic Science	NIDA-P50-09262-Project2.1	The University of Texas Health Science Center at Houston, Houston, Texas, United States	https://ClinicalTrials.gov/show/NCT01267292
Treatment of Cocaine Dependence With Lisdexamfetamine	Cocaine Dependence	Drug: lisdexamfetamine/Behavior Therapy|Other: placebo	Cocaine-positive Urine Results|Drug Craving	University of Minnesota	All	18 Years to 65 Years Â (Adult, Older Adult)	Phase 2	Interventional	Allocation: Randomized|Intervention Model: Parallel Assignment|Masking: Quadruple (Participant, Care Provider, Investigator, Outcomes Assessor)|Primary Purpose: Treatment	0812M54801|DA023548	Ambulatory Research Center/Fairview University Psychiatry Dept, Minneapolis, Minnesota, United States	https://ClinicalTrials.gov/show/NCT00958282
Disulfiram for Cocaine Abuse	Cocaine Dependence	Drug: Disulfiram	Cocaine Use Over Time|Retention	University of Arkansas|National Institute on Drug Abuse (NIDA)	All	18 Years to 65 Years Â (Adult, Older Adult)	Phase 2	Interventional	Allocation: Randomized|Intervention Model: Parallel Assignment|Masking: Quadruple (Participant, Care Provider, Investigator, Outcomes Assessor)|Primary Purpose: Treatment	NIDA-13441|5R01DA013441-02|5R01DA013441-03|5R01DA013441-04|5R01DA013441-06|1R01DA013441-01A1|7R01DA013441-05|5R01DA013441-09|5R01DA013441-10|5R01DA013441-08|R01DA013441|DPMC	University of Arkansas for Medical Sciences, Little Rock, Arkansas, United States	https://ClinicalTrials.gov/show/NCT00395850
Glutamatergic Modulation of Cocaine-related Deficits	Cocaine Dependence	Drug: Ketamine 0.41 mg/kg|Drug: Ketamine 0.71 mg/kg|Drug: Lorazepam 2 mg	Change in Cue Reactivity|Change in Motivation to Quit	New York State Psychiatric Institute	All	21 Years to 52 Years Â (Adult)	Phase 2	Interventional	Allocation: Randomized|Intervention Model: Crossover Assignment|Masking: Triple (Participant, Investigator, Outcomes Assessor)|Primary Purpose: Treatment	#6162	NYSPI, New York, New York, United States	https://ClinicalTrials.gov/show/NCT01790490
Effect of Oxytocin on Stress Response in Cocaine-dependent Individuals	Cocaine Dependence	Drug: oxytocin|Drug: saline	Salivary Cortisol Levels|Likert Scale Rating of Subjective Stress|Likert Scale Rating of Subjective Craving	Medical University of South Carolina	All	18 Years to 65 Years Â (Adult, Older Adult)	Phase 2	Interventional	Allocation: Randomized|Intervention Model: Parallel Assignment|Masking: Double (Participant, Investigator)|Primary Purpose: Other	Pro00009981	Clinical Neurosciences Division-MUSC, Charleston, South Carolina, United States	https://ClinicalTrials.gov/show/NCT01963091
Beta-blockade Effects on Memory for Cocaine Craving	Cocaine Dependence	Drug: Propranolol|Drug: Placebo	Single Item Craving Test Session Difference Scores	Medical University of South Carolina|National Institute on Drug Abuse (NIDA)	All	18 Years and older Â (Adult, Older Adult)	Phase 2	Interventional	Allocation: Randomized|Intervention Model: Parallel Assignment|Masking: Quadruple (Participant, Care Provider, Investigator, Outcomes Assessor)|Primary Purpose: Treatment	18285|R21DA025155|R21DA025155-01|DPMC	Medical University of South Carolina, Charleston, South Carolina, United States	https://ClinicalTrials.gov/show/NCT00830362
A Placebo-Controlled Study of Mixed Amphetamine Salts and Topiramate for the Treatment of Cocaine Dependence	Cocaine Dependence	Drug: Adderall-XR and Topiramate|Drug: Placebo	Three Weeks of Continuous Cocaine Abstinence as Measured by Urine Toxicology and Self Report Based on Time Line Follow Back	New York State Psychiatric Institute|National Institute on Drug Abuse (NIDA)	All	18 Years to 60 Years Â (Adult)	Phase 2	Interventional	Allocation: Randomized|Intervention Model: Parallel Assignment|Masking: Triple (Participant, Investigator, Outcomes Assessor)|Primary Purpose: Treatment	#5368|R01DA022217	STARS, New York, New York, United States	https://ClinicalTrials.gov/show/NCT00421603
A Multi-Center Trial of Nepicastat for Cocaine Dependence	Cocaine Dependence	Drug: Nepicastat|Drug: Placebo	Abstinence (Weeks 10 - 11)|Reduction in Use (Weeks 1 - 11)	National Institute on Drug Abuse (NIDA)	All	18 Years to 99 Years Â (Adult, Older Adult)	Phase 2	Interventional	Allocation: Randomized|Intervention Model: Parallel Assignment|Masking: Quadruple (Participant, Care Provider, Investigator, Outcomes Assessor)|Primary Purpose: Treatment	NIDA/VA CS#1031	Matrix Institute on Addictions, Los Angeles, California, United States|VA San Diego Healthcare System, San Diego, California, United States|VA Medical Center - Denver, CO, Denver, Colorado, United States|Mountain Manor Treatment Center at Baltimore, Baltimore, Maryland, United States|Pacific Institute for Research and Evaluation, Albuquerque, New Mexico, United States|Columbia University Medical …	https://ClinicalTrials.gov/show/NCT01704196
Pharmacotherapy Dosing Regimen in Cocaine and Opiate Dependent Individuals - 8	Cocaine Abuse|Opiate Dependence	Drug: Modafinil 200mg|Drug: Modafinil 400mg|Drug: Citalopram 20mg|Drug: Citalopram 40mg|Drug: Placebo	Confirmed Abstinence From Cocaine|Retention|Medication Compliance	The University of Texas Health Science Center, Houston|National Institute on Drug Abuse (NIDA)|University of Texas	All	22 Years to 50 Years Â (Adult)	Phase 2	Interventional	Allocation: Randomized|Intervention Model: Parallel Assignment|Masking: Quadruple (Participant, Care Provider, Investigator, Outcomes Assessor)|Primary Purpose: Treatment	NIDA-09262-8|P50DA009262-08|DPMC	University of Texas Health Science Center, Houston, Texas, United States	https://ClinicalTrials.gov/show/NCT00218036
Study of the Effects of Risperdal Consta on Brain Reward Circuitry Function, Craving and Cocaine Use in Active Cocaine Dependence	Cocaine Dependence	Drug: Risperidone|Drug: Placebo	Functional MRI Activation Patterns in the Nucleus Accumbens and Amygdala in Response to Cocaine Cues|Cocaine Use by Quantitative Urine Samples|Cocaine Craving|Amygdala Volume by MRI	Massachusetts General Hospital|Janssen, LP	Male	18 Years to 60 Years Â (Adult)	Phase 2	Interventional	Allocation: Randomized|Intervention Model: Parallel Assignment|Masking: Triple (Participant, Care Provider, Investigator)|Primary Purpose: Treatment	RIS-EMR-4021	MGH Addiction Research Program, Boston, Massachusetts, United States	https://ClinicalTrials.gov/show/NCT00385801
Modafinil, Sleep Architecture and Cocaine Relapse	Cocaine Dependence	Drug: Modafinil|Behavioral: Cognitive Behavioral Therapy	%Cocaine Free Urines|Change in N3 (Slow-wave) Sleep Time	Yale University	All	25 Years to 50 Years Â (Adult)	Phase 2	Interventional	Allocation: Randomized|Intervention Model: Parallel Assignment|Masking: Quadruple (Participant, Care Provider, Investigator, Outcomes Assessor)|Primary Purpose: Treatment	0911005989|DA011744-08	Connecticut Mental Health Center, New Haven, Connecticut, United States	https://ClinicalTrials.gov/show/NCT01137396
Use of Donepezil for Treatment of Cocaine Dependence	Cocaine Abuse and Dependence	Drug: Donepezil, 5 mg daily|Other: Oral Placebo	Cocaine Safety in Subjects Receiving Donepezil|Cocaine Subjective Effects|Cocaine Pharmacokinetics	US Department of Veterans Affairs|VA Office of Research and Development	All	18 Years to 50 Years Â (Adult)	Phase 2	Interventional	Allocation: Randomized|Intervention Model: Crossover Assignment|Masking: Double (Participant, Investigator)|Primary Purpose: Treatment	NEUA-014-05S	VA Medical Center, Kansas City, Missouri, United States	https://ClinicalTrials.gov/show/NCT00467389
Efficacy of Levetiracetam in Cocaine-Abusing Methadone Maintained Patients	Cocaine Dependence|Opioid Dependency	Drug: levetiracetam|Drug: Placebo	Change of Thrice Weekly Cocaine Free Urine Toxicology From Week 1 to 13|Change of Thrice Weekly Opioid Free Urine Toxicology From Week 1 to 13|Treatment Retention|Cocaine Craving	Yale University|National Institute on Drug Abuse (NIDA)	All	18 Years to 65 Years Â (Adult, Older Adult)	Phase 2	Interventional	Allocation: Randomized|Intervention Model: Parallel Assignment|Masking: Triple (Participant, Care Provider, Investigator)|Primary Purpose: Treatment	0707002832|5R01DA017782-04|NIDA-5R01DA017782-04|Yale-0508000534|VA-gg0006	VA CT Healthcare System, West Haven, Connecticut, United States	https://ClinicalTrials.gov/show/NCT00577005
The Effect of Glutamatergic Modulation on Cocaine Self-administration	Cocaine Dependence	Drug: CI-581a|Drug: CI-581b	Number of Choices to Self-administer Cocaine (Out of 5 Choices)	New York State Psychiatric Institute	All	21 Years to 55 Years Â (Adult)	Phase 2	Interventional	Allocation: Randomized|Intervention Model: Crossover Assignment|Masking: Quadruple (Participant, Care Provider, Investigator, Outcomes Assessor)|Primary Purpose: Treatment	6716		https://ClinicalTrials.gov/show/NCT02596022
Clinical Neurobiology of Serotonin and Addiction	Cocaine Dependence	Drug: Escitalopram|Drug: Placebo	Immediate Memory Task|Attentional Bias as Measured by the Cocaine Stroop Task.|Cocaine Positive Urines	Virginia Commonwealth University|National Institute on Drug Abuse (NIDA)|The University of Texas Health Science Center, Houston	All	18 Years to 55 Years Â (Adult)	Phase 2|Phase 3	Interventional	Allocation: Randomized|Intervention Model: Parallel Assignment|Masking: Quadruple (Participant, Care Provider, Investigator, Outcomes Assessor)|Primary Purpose: Basic Science	HM15289 - 2|P20DA024157|DA 024157	University of Texas Health Science Center-Houston; Substance Abuse Research Clinic, Houston, Texas, United States	https://ClinicalTrials.gov/show/NCT00732901
Trial of Citicoline Therapy in Patients With Mania or Hypomania and Cocaine Abuse/Dependence	Mania|Hypomania|Cocaine Abuse|Cocaine Dependence	Drug: Citicoline|Drug: Placebo	Cocaine Use Determined by Urine Analysis|Inventory of Depressive Symptomatology Self Report (IDS-SR).|Young Mania Rating Scale(YMRS).|Rey Auditory Verbal Learning Test(RAVLT)	University of Texas Southwestern Medical Center	All	18 Years to 70 Years Â (Adult, Older Adult)	Phase 3	Interventional	Allocation: Randomized|Intervention Model: Parallel Assignment|Masking: Quadruple (Participant, Care Provider, Investigator, Outcomes Assessor)|Primary Purpose: Treatment	03T-439	The UT Southwestern Medical Center of Dallas, Dallas, Texas, United States	https://ClinicalTrials.gov/show/NCT00223236
Carvedilol for Psychostimulant Dependence	Cocaine Dependence|Cocaine Withdrawal	Drug: controlled release carvedilol|Drug: Placebo	Urine Toxicology Screens|Retention	University of Arkansas|National Institute on Drug Abuse (NIDA)|Baylor College of Medicine	All	18 Years to 45 Years Â (Adult)	Phase 2	Interventional	Allocation: Randomized|Intervention Model: Parallel Assignment|Masking: Quadruple (Participant, Care Provider, Investigator, Outcomes Assessor)|Primary Purpose: Treatment	2P50DA018197	University of Arkansas for Medical Sciences, Little Rock, Arkansas, United States	https://ClinicalTrials.gov/show/NCT01171183
Evaluation of Atomoxetine for Cocaine Dependence: A Pilot Trial	Substance Abuse	Drug: atomoxetine|Drug: placebo	% Urine Samples Negative for Cocaine|Retention	Sharon Walsh|Eli Lilly and Company|National Institute on Drug Abuse (NIDA)|University of Kentucky	All	18 Years to 60 Years Â (Adult)	Phase 2	Interventional	Allocation: Randomized|Intervention Model: Parallel Assignment|Masking: Quadruple (Participant, Care Provider, Investigator, Outcomes Assessor)|Primary Purpose: Treatment	#07-0041|R01DA022191	Straus Research Building, Lexington, Kentucky, United States	https://ClinicalTrials.gov/show/NCT00617201
Open-Label Pilot Study of Lisdexamfetamine for Cocaine Dependence	Cocaine Dependence	Drug: Lisdexamfetamine|Behavioral: medication management	Number of Participants Maintained on the Maximum Lisdexamfetamine Daily Dose.|Mean Maximum Maintained Dose of Lisdexamfetamine for at Least 1 Week of Trial.	New York State Psychiatric Institute|National Institute on Drug Abuse (NIDA)	All	18 Years to 60 Years Â (Adult)	Phase 1|Phase 2	Interventional	Intervention Model: Single Group Assignment|Masking: None (Open Label)|Primary Purpose: Treatment	#6154|P50DA009236-18	STARS, New York, New York, United States	https://ClinicalTrials.gov/show/NCT01486810
Caffeine and Cocaine	Cocaine Dependence	Drug: Caffeine 150 MG|Drug: Placebo|Drug: Amphetamine|Drug: Caffeine 300 MG	Visual Analog Scale Subjective Rating of Drug Effects|Systolic and Diastolic Blood Pressure|Heart Rate|Addiction Research Center Inventory Subjective Rating of Drug Effects|Drug Effects Questionnaire Rating of Subjective Ratings of Drug Effects|Probabalistic Feedback Selection Task|Saliva Caffeine and Paraxanthine Levels	Virginia Commonwealth University|National Institute on Drug Abuse (NIDA)|The University of Texas Health Science Center, Houston	All	18 Years to 55 Years Â (Adult)	Phase 1|Phase 2	Interventional	Allocation: Non-Randomized|Intervention Model: Crossover Assignment|Masking: Quadruple (Participant, Care Provider, Investigator, Outcomes Assessor)|Primary Purpose: Basic Science	DA09262|P50DA009262|DPMCDA	The University of Texas Health Science Center, Houston, Houston, Texas, United States	https://ClinicalTrials.gov/show/NCT00733993
Pharmacotherapy & CM for Opioid and Cocaine Dependence	Cocaine Dependence	Drug: Modafinil|Drug: Sugar Pill|Behavioral: Contingency Management|Drug: Methadone|Behavioral: cognitive behavioral treatment|Behavioral: Voucher Control	Average Number of Positive Urine Tests|Average Maximum Days Abstinent|Average Number of Days Using a Substance Within Treatment	Yale University|National Institute on Drug Abuse (NIDA)	All	18 Years to 65 Years Â (Adult, Older Adult)	Phase 1|Phase 2	Interventional	Allocation: Randomized|Intervention Model: Parallel Assignment|Masking: Double (Participant, Investigator)|Primary Purpose: Treatment	0705002636|R01DA021264|DPMC	Department of Veterans Affairs, West Haven, Connecticut, United States	https://ClinicalTrials.gov/show/NCT00838981
Effect of Zonisamide on Cocaine Reinforcement, Craving, and Relapse	Cocaine Dependence	Drug: Zonisamide|Drug: Placebo|Drug: Cocaine Hydrochloride|Behavioral: Neurocognitive and Performance Battery|Behavioral: Smoking Assessments	Change in Visual Analog Questionnaire (VAQ) Score|Behavioral Choice Measures|Cocaine Craving|Drug Value Questionnaire	Johns Hopkins University|National Institute on Drug Abuse (NIDA)	All	21 Years to 45 Years Â (Adult)	Phase 1|Phase 2	Interventional	Allocation: Randomized|Intervention Model: Parallel Assignment|Masking: Quadruple (Participant, Care Provider, Investigator, Outcomes Assessor)|Primary Purpose: Other	R01DA027065	Behavioral Pharmacology Research Unit, Baltimore, Maryland, United States	https://ClinicalTrials.gov/show/NCT01137890
Topiramate for Alcohol and Cocaine Dependence	Alcoholism|Cocaine Dependence	Drug: Topiramate|Drug: placebo	Percent of Participants Abstinent From Cocaine During Last 3 Weeks of 13 Week Trial|Number of Heavy Drinking Days|Days Abstinent From Drinking and Frequency of Heavy Drinking Days as Measured by the Time Line Follow-Back During the Follow-up Period After Discontinuing Medication, Compared to Placebo-treated Subjects.|Fewer Days of Cocaine Use as Measured by the Time Line Follow Back in the Follow…	Kyle Kampman|National Institute on Alcohol Abuse and Alcoholism (NIAAA)|University of Pennsylvania	All	18 Years and older Â (Adult, Older Adult)	Phase 2	Interventional	Allocation: Randomized|Intervention Model: Parallel Assignment|Masking: Quadruple (Participant, Care Provider, Investigator, Outcomes Assessor)|Primary Purpose: Treatment	801385|R01AA014657	University of Pennsylvania, Treatment Research Center, Philadelphia, Pennsylvania, United States	https://ClinicalTrials.gov/show/NCT00167245
The Effect of Brief Potent Glutamatergic Modulation on Cocaine Dependence	Cocaine Dependence	Drug: Ketamine|Drug: Midazolam	Number of Participants With Cocaine Use/Drop Out|Abstinence	New York State Psychiatric Institute|National Institute on Drug Abuse (NIDA)	All	21 Years to 60 Years Â (Adult)	Phase 1|Phase 2	Interventional	Allocation: Randomized|Intervention Model: Parallel Assignment|Masking: Quadruple (Participant, Care Provider, Investigator, Outcomes Assessor)|Primary Purpose: Treatment	#6403/7339R|1K23DA031771-01	New York State Psychiatric Institute, New York, New York, United States	https://ClinicalTrials.gov/show/NCT01535937
Doxazosin for Psychostimulant Dependence	Methamphetamine or Cocaine Dependence	Drug: Doxazosin extended release	Change in Psychostimulant-positive Urines Over Time	University of Arkansas|National Institute on Drug Abuse (NIDA)|Baylor College of Medicine	All	18 Years to 55 Years Â (Adult)	Phase 1|Phase 2	Interventional	Allocation: Randomized|Intervention Model: Parallel Assignment|Masking: Triple (Participant, Investigator, Outcomes Assessor)|Primary Purpose: Treatment	2-P50-DA018197-DoxMeth	UAMS Psychiatric Research Institute, Little Rock, Arkansas, United States	https://ClinicalTrials.gov/show/NCT01371851
