# Supplementary material for: Ibrutinib as a potential therapeutic for cocaine use disorder
Source: Transl Psychiatry. 2021 Dec 8;11:623. doi: 10.1038/s41398-021-01737-5 (PMC8654982; doi:10.1038/s41398-021-01737-5)
Supplement: Supplementary file 6 — Supplementary File S5 [file 41398_2021_1737_MOESM6_ESM.txt]

Row_ID	Treatment	Sex	Rep	Dye conc. (�g/mL)	Dye mass (�g)	Food mass (�g)	Cocaine mass (�g)	Ibrutinib mass (�g)	Time spent moving (s)	Seizure	Grooming
1	COC	M	1	0.38	0.11	11.48	0.02	0	32.2	0	1
2	COC	M	2	0.49	0.15	14.78	0.02	0	36	0	0
3	COC	M	3	0.45	0.13	13.36	0.02	0	20.8	0	1
4	COC	M	4	0.81	0.24	24.37	0.04	0	36.1	0	0
5	COC	M	5	0.39	0.12	11.7	0.02	0	42.4	0	0
6	COC	M	6	1.12	0.34	33.72	0.05	0	39.5	0	0
7	COC	M	7	0.76	0.23	22.94	0.04	0	34.9	0	0
8	COC	M	8	0.37	0.11	11.07	0.02	0	28	0	1
9	COC	M	9	0.57	0.17	17.07	0.03	0	40.3	0	0
10	COC	M	10	0.34	0.1	10.15	0.02	0	38.6	0	0
11	COC	M	11	0.78	0.23	23.36	0.04	0	42.4	0	0
12	COC	M	12	0.7	0.21	20.88	0.03	0	11	0	1
13	COC	M	13	0.49	0.15	14.69	0.02	0	42.1	0	0
14	COC	M	14	0.55	0.16	16.41	0.03	0	41.9	0	0
15	COC	M	15	0.42	0.12	12.46	0.02	0	39.8	0	0
16	COC	M	16	0.55	0.16	16.38	0.03	0	43.7	0	0
17	COC	M	17	0.68	0.2	20.31	0.03	0	33.9	0	1
18	COC	M	18	0.82	0.25	24.67	0.04	0	31.7	0	0
19	COC	M	19	0.84	0.25	25.34	0.04	0	44.9	0	0
20	COC	M	20	0.9	0.27	26.88	0.04	0	43.4	0	0
21	COC	M	21	1.13	0.34	33.76	0.05	0	20.7	0	1
22	COC	M	22	0.44	0.13	13.1	0.02	0	27.6	0	1
23	COC	M	23	0.43	0.13	12.88	0.02	0	29.5	0	1
24	COC	M	24	0.38	0.11	11.32	0.02	0	43.3	0	0
25	COC	M	25	1.16	0.35	34.68	0.06	0	45	0	0
26	COC	M	26	0.42	0.13	12.67	0.02	0	29	1	0
27	COC	M	27	0.62	0.19	18.62	0.03	0	1	0	0
28	COC	M	28	0.6	0.18	17.88	0.03	0	33.7	0	0
29	COC	M	29	0.48	0.15	14.5	0.02	0	19	0	1
30	COC	M	30	0.9	0.27	27.06	0.04	0	44.4	0	0
31	COC	M	31	0.57	0.17	17.17	0.03	0	42.4	0	0
32	COC	M	32	0.42	0.12	12.46	0.02	0	34.1	0	0
33	COC	M	33	1.86	0.56	55.95	0.09	0	45	0	0
34	COC	M	34	0.51	0.15	15.25	0.02	0	25	0	0
35	COC	M	35	0.47	0.14	14.06	0.02	0	40.4	0	0
36	COC	M	36	0.54	0.16	16.07	0.03	0	36.7	0	0
37	COC	M	37	0.6	0.18	17.98	0.03	0	43.5	0	0
38	COC	M	38	1.36	0.41	40.74	0.07	0	42.4	0	0
39	COC	M	39	0.87	0.26	26.16	0.04	0	32.7	0	1
40	COC	M	40	1.16	0.35	34.73	0.06	0	44.5	0	0
41	COC	M	41	0.39	0.12	11.56	0.02	0	30.9	0	0
42	COC	M	42	0.41	0.12	12.23	0.02	0	37.7	0	0
43	COC	M	43	0.4	0.12	12.04	0.02	0	30.6	0	0
44	COC	M	44	0.71	0.21	21.29	0.03	0	39.9	0	0
45	COC	M	45	0.57	0.17	17.04	0.03	0	2.1	1	1
46	COC	M	46	1.01	0.3	30.36	0.05	0	18.4	1	0
47	COC	M	47	1.06	0.32	31.93	0.05	0	9.5	0	1
48	COC	M	48	0.86	0.26	25.68	0.04	0	3.9	1	0
49	COC	M	50	1.25	0.37	37.44	0.06	0	15.3	0	1
50	COC	M	51	1.01	0.3	30.24	0.05	0	27.4	0	1
51	COC	M	52	1.12	0.33	33.45	0.05	0	11.5	0	0
52	COC	M	53	1.12	0.33	33.48	0.05	0	28.9	0	1
53	COC	M	54	0.41	0.12	12.27	0.02	0	44.8	0	0
54	COC	M	55	0.42	0.13	12.66	0.02	0	36.8	0	0
55	COC	M	56	0.51	0.15	15.19	0.02	0	39.7	0	0
56	COC	M	57	0.99	0.3	29.55	0.05	0	43.8	0	0
57	COC	M	58	1.01	0.3	30.44	0.05	0	16.4	0	1
58	COC	M	59	0.8	0.24	23.96	0.04	0	21.1	0	1
59	COC	M	60	0.98	0.29	29.45	0.05	0	45	0	0
60	COC	M	61	0.45	0.13	13.37	0.02	0	45	0	0
61	COC	M	62	0.49	0.15	14.74	0.02	0	22.5	0	0
62	COC	M	63	0.47	0.14	13.96	0.02	0	7.5	0	0
63	COC	M	64	0.5	0.15	15	0.02	0	34.3	0	1
64	COC	M	65	0.48	0.14	14.41	0.02	0	11.7	1	1
65	COC	M	66	0.37	0.11	11.23	0.02	0	45	0	0
66	COC	M	67	0.46	0.14	13.92	0.02	0	12.6	1	0
67	COC	M	68	0.48	0.14	14.44	0.02	0	6.2	0	0
68	COC	M	69	1.07	0.32	31.98	0.05	0	31.5	0	1
69	COC	M	70	0.61	0.18	18.21	0.03	0	41.5	0	0
70	COC	M	71	0.42	0.13	12.73	0.02	0	37.4	0	0
71	COC	M	73	0.88	0.26	26.27	0.04	0	31.64	0	0
72	COC	M	74	1.35	0.4	40.45	0.06	0	13.36	0	1
73	COC	M	75	0.87	0.26	26.24	0.04	0	24.15	0	1
74	COC	M	76	0.34	0.1	10.08	0.02	0	25.85	0	0
75	COC	M	77	0.34	0.1	10.15	0.02	0	23.87	0	0
76	COC	M	78	1.31	0.39	39.36	0.06	0	21.43	0	0
77	COC	M	79	0.44	0.13	13.19	0.02	0	31.71	0	0
78	COC	M	80	0.61	0.18	18.34	0.03	0	43.27	0	0
79	COC	M	81	1.25	0.37	37.36	0.06	0	6.84	0	1
80	COC	M	82	1	0.3	30	0.05	0	35.62	0	0
81	COC	M	83	0.4	0.12	11.95	0.02	0	8	0	0
82	COC	M	84	0.36	0.11	10.86	0.02	0	39.9	0	0
83	COC	M	85	0.32	0.1	9.74	0.02	0	23.89	0	0
84	COC	M	86	2	0.6	60	0.1	0	26.55	1	0
85	COC	M	87	2.13	0.64	64.05	0.1	0	11.19	0	1
86	COC	M	88	0.3	0.09	8.98	0.01	0	26.37	0	0
87	COC	M	89	0.43	0.13	13.04	0.02	0	11.11	0	0
88	COC	M	90	1.15	0.35	34.56	0.06	0	43.72	0	0
89	COC	M	91	0.57	0.17	17	0.03	0	5.44	0	1
90	COC	M	92	1.11	0.33	33.45	0.05	0	17.91	0	0
91	COC	M	94	1.59	0.48	47.77	0.08	0	21.53	0	1
92	COC	M	97	1.83	0.55	55.01	0.09	0	12.33	1	0
93	COC	M	98	0.36	0.11	10.72	0.02	0	21.21	0	0
94	COC	M	100	1.18	0.35	35.34	0.06	0	11.66	0	1
95	COC	M	101	0.31	0.09	9.37	0.01	0	31.35	0	0
96	COC	M	102	0.34	0.1	10.16	0.02	0	28.38	0	0
97	COC	M	103	0.72	0.21	21.46	0.03	0	9.14	1	0
98	COC	M	104	0.38	0.12	11.51	0.02	0	24.16	0	0
99	COC	M	105	0.31	0.09	9.36	0.01	0	34.59	0	0
100	COC	M	106	0.32	0.1	9.54	0.02	0	16.62	0	0
101	COC	M	107	0.33	0.1	9.86	0.02	0	23.99	0	0
102	COC	M	108	0.28	0.09	8.53	0.01	0	39.99	0	0
103	COC	M	109	1.05	0.31	31.39	0.05	0	3.2	0	1
104	COC	M	110	0.32	0.1	9.59	0.02	0	28.71	0	0
105	COC	M	111	1.41	0.42	42.36	0.07	0	42.27	0	0
106	COC	M	112	0.41	0.12	12.26	0.02	0	4.63	0	0
107	COC	M	113	0.33	0.1	9.87	0.02	0	5.73	0	1
108	COC	M	114	0.31	0.09	9.19	0.01	0	27.01	0	0
109	COC	M	115	0.42	0.13	12.53	0.02	0	25.9	0	0
110	COC	M	116	0.37	0.11	11	0.02	0	37	0	0
111	COC	M	117	0.34	0.1	10.26	0.02	0	27.07	0	0
112	COC	M	118	0.45	0.14	13.63	0.02	0	38.99	0	0
113	COC	M	119	0.57	0.17	17.21	0.03	0	10.42	0	1
114	COC	M	120	0.3	0.09	9.1	0.01	0	37.24	0	0
115	COC	M	121	0.36	0.11	10.87	0.02	0	44.84	0	0
116	COC	M	122	1.54	0.46	46.06	0.07	0	3.3	1	0
117	COC	M	123	1.55	0.47	46.63	0.07	0	4.05	0	1
118	COC	M	124	0.77	0.23	23.17	0.04	0	7.05	0	1
119	COC	M	126	0.35	0.1	10.48	0.02	0	24.33	0	0
120	COC	M	127	0.32	0.09	9.46	0.02	0	21.36	0	0
121	COC	M	128	0.34	0.1	10.31	0.02	0	28.97	0	0
122	COC	M	129	0.29	0.09	8.76	0.01	0	34.96	0	0
123	COC	M	130	0.3	0.09	9.04	0.01	0	8.55	0	0
124	COC	M	131	0.31	0.09	9.42	0.02	0	3.35	0	0
125	COC	M	132	1.32	0.4	39.73	0.06	0	16.48	1	0
126	COC	M	133	0.31	0.09	9.17	0.01	0	30.14	0	0
127	COC	M	134	0.41	0.12	12.43	0.02	0	31.12	0	0
128	COC	M	135	0.33	0.1	9.77	0.02	0	19.65	0	0
129	COC	M	136	0.37	0.11	11.22	0.02	0	22.27	0	0
130	COC	M	137	0.33	0.1	9.76	0.02	0	1.25	1	0
131	COC	M	138	1.78	0.53	53.42	0.09	0	15.8	0	1
132	COC	M	139	0.28	0.08	8.47	0.01	0	8.25	0	0
133	COC	M	140	0.42	0.13	12.66	0.02	0	14.2	0	0
134	COC	M	141	0.33	0.1	9.82	0.02	0	2.35	0	0
135	COC	M	142	0.58	0.17	17.29	0.03	0	10.33	0	0
136	COC	M	143	0.34	0.1	10.21	0.02	0	5.09	0	0
137	COC	M	144	0.3	0.09	8.9	0.01	0	22.72	0	0
138	COC	M	145	0.32	0.09	9.46	0.02	0	17.88	0	0
139	COC	M	125	0.43	0.13	12.88	0.02	0	35.74	0	0
140	COC	M	146	0.43	0.13	13.02	0.02	0	4.3	0	0
141	COC	F	1	0.54	0.16	16.17	0.03	0	24.5	0	0
142	COC	F	2	0.96	0.29	28.94	0.05	0	40.79	0	0
143	COC	F	3	0.64	0.19	19.16	0.03	0	19.73	0	1
144	COC	F	4	0.58	0.17	17.41	0.03	0	19.19	0	0
145	COC	F	5	0.7	0.21	21.09	0.03	0	16.24	0	0
146	COC	F	6	0.48	0.14	14.41	0.02	0	19.21	0	0
147	COC	F	7	0.78	0.23	23.3	0.04	0	22.77	0	0
148	COC	F	8	1.12	0.34	33.55	0.05	0	19.21	0	0
149	COC	F	9	0.65	0.2	19.52	0.03	0	14.83	0	1
150	COC	F	10	1.12	0.34	33.59	0.05	0	41.09	0	0
151	COC	F	11	0.95	0.29	28.64	0.05	0	43.75	0	0
152	COC	F	12	0.99	0.3	29.55	0.05	0	31.64	1	0
153	COC	F	13	2.17	0.65	65.18	0.1	0	24.49	0	0
154	COC	F	14	2.12	0.64	63.64	0.1	0	40.01	0	0
155	COC	F	15	1.15	0.34	34.46	0.06	0	41.3	0	0
156	COC	F	16	1.24	0.37	37.16	0.06	0	39.62	0	0
157	COC	F	17	1.12	0.34	33.57	0.05	0	41.18	0	0
158	COC	F	18	1.12	0.34	33.61	0.05	0	38.69	0	0
159	COC	F	19	0.95	0.29	28.63	0.05	0	43.58	0	0
160	COC	F	20	0.91	0.27	27.45	0.04	0	44.86	0	0
161	COC	F	21	0.7	0.21	21.09	0.03	0	42.61	0	0
162	COC	F	22	0.94	0.28	28.08	0.04	0	42.31	0	0
163	COC	F	23	1.09	0.33	32.56	0.05	0	43.3	0	0
164	COC	F	24	0.57	0.17	17.25	0.03	0	43.96	0	0
165	COC	F	25	1.09	0.33	32.64	0.05	0	42.72	0	0
166	COC	F	26	1.13	0.34	33.86	0.05	0	43.11	0	0
167	COC	F	27	1.3	0.39	38.89	0.06	0	14.97	0	1
168	COC	F	28	0.79	0.24	23.71	0.04	0	32	1	0
169	COC	F	29	1.16	0.35	34.69	0.06	0	41.85	0	0
170	COC	F	31	1.05	0.31	31.44	0.05	0	15.5	0	1
171	COC	F	32	0.97	0.29	28.96	0.05	0	32.54	0	1
172	COC	F	33	1.09	0.33	32.83	0.05	0	42.72	0	0
173	COC	F	34	1.32	0.4	39.68	0.06	0	3.23	0	0
174	COC	F	35	1.51	0.45	45.25	0.07	0	44.62	0	0
175	COC	F	36	1.55	0.46	46.5	0.07	0	41.45	0	0
176	COC	F	37	0.6	0.18	18.09	0.03	0	37.81	0	0
177	COC	F	38	1.78	0.53	53.34	0.09	0	37.43	0	0
178	COC	F	39	0.85	0.25	25.4	0.04	0	36.45	0	0
179	COC	F	40	1.59	0.48	47.59	0.08	0	43.35	0	0
180	COC	F	41	1.04	0.31	31.13	0.05	0	43.49	0	0
181	COC	F	42	0.86	0.26	25.71	0.04	0	44.63	0	0
182	COC	F	43	0.95	0.28	28.47	0.05	0	42.31	0	0
183	COC	F	44	0.88	0.26	26.34	0.04	0	38.4	0	0
184	COC	F	45	0.8	0.24	23.96	0.04	0	41.9	0	0
185	COC	F	46	1.67	0.5	50.12	0.08	0	44.4	0	0
186	COC	F	47	1.01	0.3	30.3	0.05	0	44.69	0	0
187	COC	F	48	0.62	0.19	18.66	0.03	0	43.14	0	0
188	COC	F	49	1.48	0.44	44.31	0.07	0	33.56	0	0
189	COC	F	50	1.15	0.35	34.52	0.06	0	40.72	0	0
190	COC	F	51	2.14	0.64	64.2	0.1	0	37.39	0	0
191	COC	F	52	0.85	0.25	25.45	0.04	0	38.23	0	0
192	COC	F	53	2.37	0.71	71.24	0.11	0	44.85	0	0
193	COC	F	54	1.09	0.33	32.69	0.05	0	39.79	1	0
194	COC	F	55	0.77	0.23	23.09	0.04	0	39.54	0	0
195	COC	F	56	1.18	0.35	35.31	0.06	0	15.74	0	1
196	COC	F	57	1.14	0.34	34.33	0.05	0	5.32	1	0
197	COC	F	58	1.04	0.31	31.31	0.05	0	39.46	0	0
198	COC	F	59	0.5	0.15	15.14	0.02	0	3.97	0	1
199	COC	F	60	1.02	0.31	30.63	0.05	0	43.59	0	0
200	COC	F	61	2.04	0.61	61.13	0.1	0	37.15	0	0
201	COC	F	62	1.16	0.35	34.94	0.06	0	38.89	0	0
202	COC	F	63	0.89	0.27	26.64	0.04	0	28.93	0	1
203	COC	F	64	0.72	0.22	21.57	0.03	0	43.21	0	0
204	COC	F	65	1.51	0.45	45.35	0.07	0	42.05	0	0
205	COC	F	66	1.04	0.31	31.09	0.05	0	23.35	1	0
206	COC	F	67	1.47	0.44	44.2	0.07	0	40.69	0	0
207	COC	F	68	1.45	0.43	43.35	0.07	0	8.6	1	0
208	COC	F	69	0.76	0.23	22.76	0.04	0	42.41	0	0
209	COC	F	70	1.12	0.34	33.69	0.05	0	35.89	0	0
210	COC	F	73	0.47	0.14	14.24	0.02	0	21.45	0	1
211	COC	F	74	0.36	0.11	10.76	0.02	0	25.47	0	0
212	COC	F	75	0.73	0.22	21.86	0.03	0	11.15	0	1
213	COC	F	76	1.89	0.57	56.71	0.09	0	23.63	0	0
214	COC	F	77	0.33	0.1	9.84	0.02	0	36.65	0	0
215	COC	F	78	0.32	0.09	9.46	0.02	0	37.99	0	0
216	COC	F	79	0.98	0.29	29.47	0.05	0	27.87	0	0
217	COC	F	80	0.54	0.16	16.32	0.03	0	30.7	0	1
218	COC	F	81	0.31	0.09	9.37	0.01	0	42.84	0	0
219	COC	F	82	0.8	0.24	24.14	0.04	0	33.69	0	0
220	COC	F	83	2.41	0.72	72.24	0.12	0	11.04	0	1
221	COC	F	84	0.32	0.1	9.67	0.02	0	24	0	1
222	COC	F	85	0.32	0.1	9.74	0.02	0	31.71	0	0
223	COC	F	86	0.4	0.12	11.93	0.02	0	20.58	0	0
224	COC	F	87	0.32	0.1	9.58	0.02	0	36.68	0	0
225	COC	F	88	1.8	0.54	53.96	0.09	0	13.49	0	1
226	COC	F	89	0.35	0.11	10.54	0.02	0	38.88	0	0
227	COC	F	90	0.34	0.1	10.16	0.02	0	34.94	0	0
228	COC	F	91	0.36	0.11	10.83	0.02	0	14.99	0	1
229	COC	F	92	0.36	0.11	10.92	0.02	0	37.62	0	0
230	COC	F	93	0.94	0.28	28.17	0.05	0	44.67	0	0
231	COC	F	94	0.38	0.11	11.43	0.02	0	38.78	0	0
232	COC	F	95	0.36	0.11	10.79	0.02	0	17.4	0	0
233	COC	F	96	1.13	0.34	33.8	0.05	0	38.65	0	0
234	COC	F	97	0.34	0.1	10.15	0.02	0	31.09	0	0
235	COC	F	98	0.32	0.1	9.58	0.02	0	22.74	0	1
236	COC	F	99	1.28	0.38	38.33	0.06	0	45	0	0
237	COC	F	100	1.56	0.47	46.67	0.07	0	5.29	1	1
238	COC	F	101	1.58	0.47	47.28	0.08	0	45	0	0
239	COC	F	102	0.72	0.21	21.49	0.03	0	37.23	0	0
240	COC	F	103	1	0.3	29.88	0.05	0	45	0	0
241	COC	F	104	0.63	0.19	18.89	0.03	0	16.74	0	0
242	COC	F	105	0.33	0.1	10.03	0.02	0	36.09	0	0
243	COC	F	106	0.86	0.26	25.89	0.04	0	33.78	0	0
244	COC	F	107	0.34	0.1	10.28	0.02	0	34.76	0	0
245	COC	F	108	0.34	0.1	10.33	0.02	0	24.67	0	1
246	COC	F	109	0.64	0.19	19.17	0.03	0	32.23	0	0
247	COC	F	110	1.07	0.32	32.23	0.05	0	15.89	0	1
248	COC	F	111	0.97	0.29	29.05	0.05	0	33.64	0	0
249	COC	F	112	0.34	0.1	10.25	0.02	0	26.73	0	0
250	COC	F	113	1.65	0.5	49.65	0.08	0	39.13	0	0
251	COC	F	114	0.8	0.24	24.07	0.04	0	39.25	0	0
252	COC	F	115	0.33	0.1	9.78	0.02	0	11.88	0	0
253	COC	F	116	0.38	0.11	11.48	0.02	0	15.28	0	1
254	COC	F	117	0.35	0.11	10.61	0.02	0	30.38	0	1
255	COC	F	118	0.32	0.1	9.65	0.02	0	35.28	0	1
256	COC	F	119	0.3	0.09	9.08	0.01	0	23.23	0	0
257	COC	F	120	1.25	0.37	37.48	0.06	0	38.17	0	0
258	COC	F	121	1.52	0.46	45.54	0.07	0	43.71	0	0
259	COC	F	122	1.42	0.43	42.73	0.07	0	15.45	0	1
260	COC	F	123	0.36	0.11	10.89	0.02	0	25.45	0	0
261	COC	F	124	1.06	0.32	31.78	0.05	0	37.63	0	0
262	COC	F	126	0.33	0.1	9.86	0.02	0	12.76	0	1
263	COC	F	127	0.48	0.14	14.35	0.02	0	43.62	0	0
264	COC	F	128	0.35	0.11	10.6	0.02	0	20.82	0	0
265	COC	F	129	0.82	0.24	24.49	0.04	0	35.01	0	0
266	COC	F	130	0.63	0.19	19	0.03	0	33.4	0	0
267	COC	F	131	0.33	0.1	9.87	0.02	0	20.75	0	1
268	COC	F	132	0.59	0.18	17.71	0.03	0	24.93	0	0
269	COC	F	133	0.33	0.1	9.98	0.02	0	38.91	0	0
270	COC	F	134	0.37	0.11	11.01	0.02	0	44.69	0	0
271	COC	F	135	0.33	0.1	10.03	0.02	0	36.93	0	0
272	COC	F	136	1.15	0.34	34.37	0.05	0	29.32	0	0
273	COC	F	137	1.11	0.33	33.33	0.05	0	39.43	0	0
274	COC	F	138	0.71	0.21	21.25	0.03	0	25.12	0	0
275	COC	F	139	0.89	0.27	26.59	0.04	0	32.67	0	0
276	COC	F	140	1.44	0.43	43.25	0.07	0	36.21	0	0
277	COC	F	141	0.68	0.2	20.31	0.03	0	39.12	0	0
278	COC	F	142	1.25	0.38	37.6	0.06	0	37.46	0	0
279	COC	F	143	0.31	0.09	9.24	0.01	0	20.71	0	1
280	COC	F	144	0.3	0.09	9.06	0.01	0	14	0	0
281	COC	F	145	0.38	0.11	11.39	0.02	0	44.55	0	0
282	COC_IB	M	1	1.11	0.33	33.32	0.05	0.05	26.9	0	0
283	COC_IB	M	2	0.74	0.22	22.14	0.04	0.04	35	0	0
284	COC_IB	M	3	0.66	0.2	19.66	0.03	0.03	40.3	0	0
285	COC_IB	M	4	0.49	0.15	14.55	0.02	0.02	44.8	0	0
286	COC_IB	M	5	0.7	0.21	21.08	0.03	0.03	31.6	0	0
287	COC_IB	M	6	0.8	0.24	24.07	0.04	0.04	28.8	0	1
288	COC_IB	M	7	0.51	0.15	15.4	0.02	0.02	41.6	0	0
289	COC_IB	M	9	0.76	0.23	22.74	0.04	0.04	36.5	0	0
290	COC_IB	M	10	0.76	0.23	22.82	0.04	0.04	36.1	0	0
291	COC_IB	M	11	0.48	0.15	14.54	0.02	0.02	44.2	0	0
292	COC_IB	M	12	0.49	0.15	14.58	0.02	0.02	43.5	0	0
293	COC_IB	M	13	0.67	0.2	20.07	0.03	0.03	44.4	0	0
294	COC_IB	M	14	0.66	0.2	19.77	0.03	0.03	15.7	0	1
295	COC_IB	M	15	0.67	0.2	20.23	0.03	0.03	41	0	0
296	COC_IB	M	16	0.75	0.22	22.46	0.04	0.04	42.1	0	0
297	COC_IB	M	17	0.69	0.21	20.68	0.03	0.03	40.3	0	0
298	COC_IB	M	18	0.47	0.14	14.2	0.02	0.02	41.9	0	0
299	COC_IB	M	19	0.65	0.19	19.38	0.03	0.03	33.4	0	1
300	COC_IB	M	20	0.56	0.17	16.68	0.03	0.03	41.5	0	0
301	COC_IB	M	21	0.61	0.18	18.16	0.03	0.03	38.1	0	0
302	COC_IB	M	22	0.46	0.14	13.69	0.02	0.02	40.7	0	0
303	COC_IB	M	23	0.63	0.19	19.04	0.03	0.03	44.5	0	0
304	COC_IB	M	24	0.68	0.2	20.48	0.03	0.03	42.1	0	0
305	COC_IB	M	25	0.61	0.18	18.31	0.03	0.03	24.5	0	1
306	COC_IB	M	26	0.86	0.26	25.77	0.04	0.04	34	0	0
307	COC_IB	M	27	0.66	0.2	19.69	0.03	0.03	21	0	1
308	COC_IB	M	28	0.61	0.18	18.41	0.03	0.03	33.9	0	0
309	COC_IB	M	29	0.46	0.14	13.67	0.02	0.02	45	0	0
310	COC_IB	M	30	0.51	0.15	15.45	0.02	0.02	22.7	0	1
311	COC_IB	M	31	0.63	0.19	19	0.03	0.03	21	0	1
312	COC_IB	M	32	0.56	0.17	16.91	0.03	0.03	37.4	0	0
313	COC_IB	M	33	0.79	0.24	23.7	0.04	0.04	32.98	0	0
314	COC_IB	M	34	0.8	0.24	24	0.04	0.04	44.8	0	0
315	COC_IB	M	35	0.5	0.15	14.98	0.02	0.02	32.6	0	1
316	COC_IB	M	36	0.71	0.21	21.26	0.03	0.03	44	0	0
317	COC_IB	M	37	0.48	0.14	14.44	0.02	0.02	7.9	0	0
318	COC_IB	M	38	0.55	0.16	16.42	0.03	0.03	33.1	0	1
319	COC_IB	M	39	0.51	0.15	15.27	0.02	0.02	38.4	0	0
320	COC_IB	M	40	0.57	0.17	17.11	0.03	0.03	45	0	0
321	COC_IB	M	41	0.68	0.2	20.46	0.03	0.03	34.6	0	0
322	COC_IB	M	42	0.63	0.19	18.87	0.03	0.03	36.4	0	0
323	COC_IB	M	43	0.62	0.19	18.63	0.03	0.03	45	0	0
324	COC_IB	M	44	0.46	0.14	13.85	0.02	0.02	15.1	0	0
325	COC_IB	M	45	0.44	0.13	13.13	0.02	0.02	45	0	0
326	COC_IB	M	46	0.66	0.2	19.69	0.03	0.03	43.2	0	0
327	COC_IB	M	47	0.55	0.17	16.53	0.03	0.03	45	0	0
328	COC_IB	M	48	0.51	0.15	15.17	0.02	0.02	45	0	0
329	COC_IB	M	49	0.44	0.13	13.26	0.02	0.02	40.3	0	0
330	COC_IB	M	50	0.55	0.16	16.39	0.03	0.03	40.5	0	0
331	COC_IB	M	51	0.49	0.15	14.67	0.02	0.02	45	0	0
332	COC_IB	M	52	0.5	0.15	15.11	0.02	0.02	39.2	0	0
333	COC_IB	M	53	0.46	0.14	13.89	0.02	0.02	37.9	0	0
334	COC_IB	M	54	0.48	0.14	14.28	0.02	0.02	22.1	0	1
335	COC_IB	M	55	0.51	0.15	15.39	0.02	0.02	16	0	1
336	COC_IB	M	56	0.56	0.17	16.72	0.03	0.03	39.4	0	0
337	COC_IB	M	57	0.44	0.13	13.32	0.02	0.02	41.5	0	0
338	COC_IB	M	58	0.44	0.13	13.32	0.02	0.02	30.8	0	0
339	COC_IB	M	59	0.49	0.15	14.7	0.02	0.02	23.4	0	0
340	COC_IB	M	60	0.51	0.15	15.4	0.02	0.02	25.8	0	1
341	COC_IB	M	61	0.51	0.15	15.17	0.02	0.02	40.7	0	0
342	COC_IB	M	62	0.57	0.17	17.08	0.03	0.03	27.4	0	1
343	COC_IB	M	63	0.46	0.14	13.94	0.02	0.02	30	0	1
344	COC_IB	M	64	0.5	0.15	15.08	0.02	0.02	25.4	0	1
345	COC_IB	M	73	1.42	0.43	42.71	0.07	0.07	24.42	0	0
346	COC_IB	M	74	0.41	0.12	12.37	0.02	0.02	18.24	0	0
347	COC_IB	M	75	1.66	0.5	49.86	0.08	0.08	17.36	0	0
348	COC_IB	M	76	0.46	0.14	13.75	0.02	0.02	32.41	0	0
349	COC_IB	M	77	1.73	0.52	51.96	0.08	0.08	43.66	0	0
350	COC_IB	M	78	0.53	0.16	15.82	0.03	0.03	28.71	0	0
351	COC_IB	M	79	0.94	0.28	28.32	0.05	0.05	24.35	0	0
352	COC_IB	M	80	0.55	0.16	16.49	0.03	0.03	11.7	0	0
353	COC_IB	M	81	1.15	0.35	34.54	0.06	0.06	40.64	0	0
354	COC_IB	M	82	1.9	0.57	56.92	0.09	0.09	21.74	0	0
355	COC_IB	M	83	0.43	0.13	12.9	0.02	0.02	36.08	0	0
356	COC_IB	M	84	1.28	0.39	38.53	0.06	0.06	9.66	0	1
357	COC_IB	M	85	1.9	0.57	56.89	0.09	0.09	40.38	0	0
358	COC_IB	M	86	2	0.6	59.91	0.1	0.1	30.29	0	0
359	COC_IB	M	87	1.4	0.42	41.89	0.07	0.07	29.93	0	0
360	COC_IB	M	88	1.11	0.33	33.35	0.05	0.05	27.75	0	1
361	COC_IB	M	89	0.48	0.14	14.39	0.02	0.02	4.04	0	0
362	COC_IB	M	90	0.45	0.13	13.4	0.02	0.02	40.87	0	0
363	COC_IB	M	91	1.7	0.51	51.1	0.08	0.08	32.96	0	0
364	COC_IB	M	92	2.1	0.63	63.12	0.1	0.1	36.53	0	0
365	COC_IB	M	93	0.46	0.14	13.73	0.02	0.02	28.23	0	0
366	COC_IB	M	95	0.39	0.12	11.67	0.02	0.02	39.8	0	0
367	COC_IB	M	96	0.72	0.22	21.61	0.03	0.03	40.75	0	0
368	COC_IB	M	97	0.34	0.1	10.11	0.02	0.02	41.58	0	0
369	COC_IB	M	98	0.94	0.28	28.12	0.04	0.04	39.49	0	0
370	COC_IB	M	99	0.6	0.18	17.91	0.03	0.03	28.1	0	0
371	COC_IB	M	100	3.54	1.06	106.05	0.17	0.17	32.07	0	0
372	COC_IB	M	101	2.31	0.69	69.25	0.11	0.11	4.58	0	1
373	COC_IB	M	102	1.42	0.43	42.63	0.07	0.07	18.35	0	0
374	COC_IB	M	103	1.44	0.43	43.24	0.07	0.07	23.02	0	0
375	COC_IB	M	104	2.08	0.62	62.31	0.1	0.1	18.02	0	0
376	COC_IB	M	105	1.2	0.36	36.05	0.06	0.06	35.6	0	0
377	COC_IB	M	106	2.67	0.8	80.07	0.13	0.13	31.89	0	0
378	COC_IB	M	107	0.51	0.15	15.2	0.02	0.02	37.39	0	0
379	COC_IB	M	108	0.49	0.15	14.77	0.02	0.02	35.11	0	0
380	COC_IB	M	109	1.76	0.53	52.66	0.08	0.08	9.22	0	0
381	COC_IB	M	110	2.37	0.71	71.16	0.11	0.11	19.16	0	0
382	COC_IB	M	111	2.99	0.9	89.57	0.14	0.14	6.77	0	1
383	COC_IB	M	112	2.07	0.62	62.18	0.1	0.1	7	0	0
384	COC_IB	M	113	4.75	1.42	142.49	0.23	0.23	30.42	0	0
385	COC_IB	M	114	2.04	0.61	61.2	0.1	0.1	22.5	0	0
386	COC_IB	M	115	1.23	0.37	36.96	0.06	0.06	32.98	0	0
387	COC_IB	M	116	3.13	0.94	93.96	0.15	0.15	8.52	0	0
388	COC_IB	M	117	0.49	0.15	14.77	0.02	0.02	30.38	0	0
389	COC_IB	M	118	0.5	0.15	14.95	0.02	0.02	13.35	0	0
390	COC_IB	M	119	0.52	0.15	15.48	0.02	0.02	32.26	0	0
391	COC_IB	M	120	1.8	0.54	53.98	0.09	0.09	34.03	0	0
392	COC_IB	M	121	3.85	1.15	115.37	0.18	0.18	32.51	0	0
393	COC_IB	M	122	1.85	0.55	55.36	0.09	0.09	35.89	0	0
394	COC_IB	M	123	0.79	0.24	23.62	0.04	0.04	27.35	0	0
395	COC_IB	M	124	2.86	0.86	85.72	0.14	0.14	24.32	0	0
396	COC_IB	M	125	2.33	0.7	70.03	0.11	0.11	43.75	0	0
397	COC_IB	M	126	2.28	0.68	68.34	0.11	0.11	27.18	0	0
398	COC_IB	M	127	1.57	0.47	46.99	0.08	0.08	41.83	0	0
399	COC_IB	M	128	0.48	0.14	14.32	0.02	0.02	6.19	0	0
400	COC_IB	M	129	1.65	0.49	49.39	0.08	0.08	3.68	0	1
401	COC_IB	M	130	2.06	0.62	61.8	0.1	0.1	23.9	0	0
402	COC_IB	M	131	2.09	0.63	62.59	0.1	0.1	39.72	0	0
403	COC_IB	M	132	1.3	0.39	38.9	0.06	0.06	24.54	0	0
404	COC_IB	M	133	2.72	0.81	81.46	0.13	0.13	32.74	0	0
405	COC_IB	M	134	1.35	0.4	40.48	0.06	0.06	33.91	0	0
406	COC_IB	M	135	0.53	0.16	15.82	0.03	0.03	45	0	0
407	COC_IB	M	136	3.56	1.07	106.89	0.17	0.17	33.17	0	0
408	COC_IB	M	137	1.03	0.31	31.02	0.05	0.05	34.84	0	0
409	COC_IB	M	138	0.68	0.2	20.38	0.03	0.03	4.98	1	0
410	COC_IB	M	139	0.48	0.14	14.29	0.02	0.02	23.96	0	0
411	COC_IB	M	140	2.38	0.72	71.54	0.11	0.11	31.67	0	0
412	COC_IB	M	141	1.98	0.59	59.45	0.1	0.1	40.73	0	0
413	COC_IB	M	142	2.5	0.75	75.03	0.12	0.12	40.56	0	0
414	COC_IB	F	1	0.5	0.15	15.15	0.02	0.02	41.36	0	0
415	COC_IB	F	2	0.47	0.14	14.22	0.02	0.02	26.34	0	1
416	COC_IB	F	3	0.45	0.14	13.52	0.02	0.02	25.78	0	1
417	COC_IB	F	4	0.61	0.18	18.35	0.03	0.03	28.13	0	0
418	COC_IB	F	5	0.72	0.22	21.75	0.03	0.03	44.39	0	0
419	COC_IB	F	6	0.73	0.22	22.02	0.04	0.04	32.9	0	0
420	COC_IB	F	7	0.44	0.13	13.12	0.02	0.02	43.78	0	0
421	COC_IB	F	8	1.13	0.34	33.81	0.05	0.05	41.96	0	0
422	COC_IB	F	9	0.67	0.2	20.19	0.03	0.03	44.45	0	0
423	COC_IB	F	10	0.52	0.15	15.49	0.02	0.02	37.21	0	0
424	COC_IB	F	11	0.51	0.15	15.3	0.02	0.02	39.82	0	0
425	COC_IB	F	12	0.5	0.15	14.96	0.02	0.02	31.62	0	0
426	COC_IB	F	13	0.54	0.16	16.17	0.03	0.03	44.39	0	0
427	COC_IB	F	14	0.52	0.16	15.54	0.02	0.02	38.95	0	0
428	COC_IB	F	15	0.44	0.13	13.1	0.02	0.02	41.5	0	0
429	COC_IB	F	16	0.56	0.17	16.91	0.03	0.03	35.78	0	0
430	COC_IB	F	17	0.7	0.21	21.06	0.03	0.03	33.47	0	0
431	COC_IB	F	18	0.49	0.15	14.84	0.02	0.02	41.66	0	0
432	COC_IB	F	19	0.88	0.26	26.27	0.04	0.04	39.79	0	0
433	COC_IB	F	21	0.58	0.17	17.34	0.03	0.03	30.2	0	0
434	COC_IB	F	22	0.82	0.25	24.74	0.04	0.04	40.57	0	0
435	COC_IB	F	23	0.66	0.2	19.86	0.03	0.03	35.96	0	0
436	COC_IB	F	24	0.51	0.15	15.39	0.02	0.02	39.97	0	0
437	COC_IB	F	25	0.5	0.15	14.99	0.02	0.02	33.19	0	0
438	COC_IB	F	26	0.67	0.2	20.03	0.03	0.03	43.89	0	0
439	COC_IB	F	27	0.64	0.19	19.17	0.03	0.03	43.42	0	0
440	COC_IB	F	28	0.53	0.16	15.78	0.03	0.03	28.79	0	0
441	COC_IB	F	29	0.61	0.18	18.29	0.03	0.03	29.65	0	0
442	COC_IB	F	30	0.67	0.2	20.16	0.03	0.03	38.1	0	0
443	COC_IB	F	31	1.43	0.43	42.95	0.07	0.07	40.51	0	0
444	COC_IB	F	32	0.7	0.21	21.12	0.03	0.03	42.59	0	0
445	COC_IB	F	33	0.66	0.2	19.85	0.03	0.03	36.06	0	0
446	COC_IB	F	34	0.69	0.21	20.6	0.03	0.03	40.53	0	0
447	COC_IB	F	35	0.61	0.18	18.18	0.03	0.03	16.89	0	1
448	COC_IB	F	36	0.59	0.18	17.62	0.03	0.03	42.87	0	0
449	COC_IB	F	37	0.77	0.23	23.03	0.04	0.04	33.14	0	0
450	COC_IB	F	38	0.87	0.26	26.2	0.04	0.04	35.99	0	0
451	COC_IB	F	39	0.74	0.22	22.06	0.04	0.04	40.44	0	0
452	COC_IB	F	40	0.61	0.18	18.21	0.03	0.03	45	0	0
453	COC_IB	F	41	0.66	0.2	19.77	0.03	0.03	41.27	0	0
454	COC_IB	F	42	1.19	0.36	35.75	0.06	0.06	42.74	0	0
455	COC_IB	F	43	0.55	0.17	16.6	0.03	0.03	39.85	0	0
456	COC_IB	F	44	0.71	0.21	21.4	0.03	0.03	41.78	0	0
457	COC_IB	F	45	0.64	0.19	19.31	0.03	0.03	42.18	0	0
458	COC_IB	F	46	0.67	0.2	20.03	0.03	0.03	41.19	0	0
459	COC_IB	F	47	0.53	0.16	15.82	0.03	0.03	39.41	0	0
460	COC_IB	F	48	0.77	0.23	23.01	0.04	0.04	41.38	0	0
461	COC_IB	F	49	0.95	0.28	28.43	0.05	0.05	34.55	0	0
462	COC_IB	F	50	0.51	0.15	15.42	0.02	0.02	44.32	0	0
463	COC_IB	F	51	0.74	0.22	22.12	0.04	0.04	42.02	0	0
464	COC_IB	F	52	0.63	0.19	19.04	0.03	0.03	38.39	0	0
465	COC_IB	F	53	0.56	0.17	16.75	0.03	0.03	26.96	0	0
466	COC_IB	F	54	0.61	0.18	18.29	0.03	0.03	14.18	0	1
467	COC_IB	F	55	0.92	0.28	27.7	0.04	0.04	27.7	0	0
468	COC_IB	F	56	0.8	0.24	24.01	0.04	0.04	37.4	0	0
469	COC_IB	F	57	0.69	0.21	20.7	0.03	0.03	45	0	0
470	COC_IB	F	58	0.56	0.17	16.82	0.03	0.03	44.37	0	0
471	COC_IB	F	59	1.36	0.41	40.78	0.07	0.07	39.17	0	0
472	COC_IB	F	60	0.65	0.19	19.41	0.03	0.03	39.43	0	0
473	COC_IB	F	61	1.87	0.56	56.19	0.09	0.09	39.93	0	0
474	COC_IB	F	62	0.82	0.25	24.72	0.04	0.04	43.28	0	0
475	COC_IB	F	63	2.41	0.72	72.24	0.12	0.12	28.02	0	0
476	COC_IB	F	65	0.68	0.2	20.48	0.03	0.03	29.19	0	1
477	COC_IB	F	66	2.74	0.82	82.09	0.13	0.13	37.78	0	0
478	COC_IB	F	67	0.61	0.18	18.18	0.03	0.03	42.06	0	0
479	COC_IB	F	68	0.71	0.21	21.24	0.03	0.03	35.49	0	0
480	COC_IB	F	69	1.57	0.47	47.01	0.08	0.08	36.46	0	0
481	COC_IB	F	70	0.71	0.21	21.28	0.03	0.03	34.42	0	0
482	COC_IB	F	73	0.52	0.15	15.46	0.02	0.02	16.95	0	1
483	COC_IB	F	74	0.45	0.14	13.52	0.02	0.02	37.52	0	0
484	COC_IB	F	75	0.61	0.18	18.27	0.03	0.03	39.41	0	0
485	COC_IB	F	76	1.09	0.33	32.71	0.05	0.05	34.18	0	0
486	COC_IB	F	77	1.09	0.33	32.8	0.05	0.05	32.65	0	0
487	COC_IB	F	78	0.71	0.21	21.39	0.03	0.03	40.85	0	0
488	COC_IB	F	79	0.57	0.17	17.2	0.03	0.03	43.38	0	0
489	COC_IB	F	80	0.64	0.19	19.2	0.03	0.03	41.06	0	0
490	COC_IB	F	81	0.54	0.16	16.32	0.03	0.03	39.88	0	0
491	COC_IB	F	82	1.06	0.32	31.69	0.05	0.05	45	0	0
492	COC_IB	F	83	1.45	0.43	43.46	0.07	0.07	28.69	0	1
493	COC_IB	F	84	0.48	0.14	14.48	0.02	0.02	29.8	0	0
494	COC_IB	F	85	0.87	0.26	26.01	0.04	0.04	3.48	0	0
495	COC_IB	F	86	0.71	0.21	21.35	0.03	0.03	10.09	1	0
496	COC_IB	F	87	2.07	0.62	62.2	0.1	0.1	38.16	0	0
497	COC_IB	F	88	1.91	0.57	57.32	0.09	0.09	41.48	0	0
498	COC_IB	F	89	1.12	0.34	33.53	0.05	0.05	24.64	0	1
499	COC_IB	F	90	1.91	0.57	57.25	0.09	0.09	43.07	0	0
500	COC_IB	F	91	2.1	0.63	62.91	0.1	0.1	34.99	0	0
501	COC_IB	F	92	0.47	0.14	14.13	0.02	0.02	39.06	0	0
502	COC_IB	F	93	0.56	0.17	16.88	0.03	0.03	25.07	0	0
503	COC_IB	F	94	0.9	0.27	26.98	0.04	0.04	10.65	0	1
504	COC_IB	F	95	1.47	0.44	43.99	0.07	0.07	39.72	0	0
505	COC_IB	F	96	0.86	0.26	25.73	0.04	0.04	41.61	0	0
506	COC_IB	F	97	2.16	0.65	64.83	0.1	0.1	42.32	0	0
507	COC_IB	F	98	0.8	0.24	24.07	0.04	0.04	23.45	0	1
508	COC_IB	F	99	1.57	0.47	47.09	0.08	0.08	45	0	0
509	COC_IB	F	100	2.53	0.76	75.9	0.12	0.12	40.53	0	0
510	COC_IB	F	101	1.04	0.31	31.31	0.05	0.05	39.78	0	0
511	COC_IB	F	102	1.28	0.38	38.49	0.06	0.06	42.15	0	0
512	COC_IB	F	103	2	0.6	60.09	0.1	0.1	43.73	0	0
513	COC_IB	F	104	0.53	0.16	15.76	0.03	0.03	43.6	0	0
514	COC_IB	F	105	1.08	0.32	32.39	0.05	0.05	36.86	0	0
515	COC_IB	F	106	1.23	0.37	36.85	0.06	0.06	36	0	0
516	COC_IB	F	107	0.57	0.17	17.23	0.03	0.03	31.64	0	0
517	COC_IB	F	108	1.93	0.58	57.84	0.09	0.09	45	0	0
518	COC_IB	F	109	1.8	0.54	53.91	0.09	0.09	41.09	0	0
519	COC_IB	F	110	0.5	0.15	14.96	0.02	0.02	26.75	0	0
520	COC_IB	F	111	2.7	0.81	81.14	0.13	0.13	19.1	0	1
521	COC_IB	F	112	1.39	0.42	41.75	0.07	0.07	32.22	0	0
522	COC_IB	F	113	0.55	0.16	16.45	0.03	0.03	45	0	0
523	COC_IB	F	114	1.7	0.51	50.97	0.08	0.08	28.13	0	1
524	COC_IB	F	115	1.32	0.4	39.66	0.06	0.06	39.13	0	0
525	COC_IB	F	116	2.29	0.69	68.65	0.11	0.11	38.33	0	0
526	COC_IB	F	117	0.89	0.27	26.77	0.04	0.04	42.73	0	0
527	COC_IB	F	118	1.22	0.37	36.51	0.06	0.06	24.08	0	0
528	COC_IB	F	119	3	0.9	89.9	0.14	0.14	27.44	0	1
529	COC_IB	F	120	1.83	0.55	54.77	0.09	0.09	39.11	0	0
530	COC_IB	F	121	1.4	0.42	41.91	0.07	0.07	41.85	0	0
531	COC_IB	F	122	1.81	0.54	54.22	0.09	0.09	44.4	0	0
532	COC_IB	F	123	1.58	0.47	47.35	0.08	0.08	3.21	0	0
533	COC_IB	F	124	1.27	0.38	38.18	0.06	0.06	9.32	0	0
534	COC_IB	F	125	1.82	0.54	54.47	0.09	0.09	44.91	0	0
535	COC_IB	F	126	0.51	0.15	15.27	0.02	0.02	43.79	0	0
536	COC_IB	F	127	0.54	0.16	16.25	0.03	0.03	42.76	0	0
537	COC_IB	F	128	0.72	0.22	21.5	0.03	0.03	39.6	0	0
538	COC_IB	F	129	1.22	0.37	36.68	0.06	0.06	45	0	0
539	COC_IB	F	130	3.22	0.97	96.52	0.15	0.15	45	0	0
540	COC_IB	F	131	1.43	0.43	42.95	0.07	0.07	16.38	0	0
541	COC_IB	F	132	3.03	0.91	90.88	0.15	0.15	41.84	0	0
542	COC_IB	F	133	2.41	0.72	72.44	0.12	0.12	42.76	0	0
543	COC_IB	F	134	1.31	0.39	39.39	0.06	0.06	8.87	0	0
544	COC_IB	F	135	2.1	0.63	62.98	0.1	0.1	26.58	0	0
545	COC_IB	F	136	0.49	0.15	14.63	0.02	0.02	5.19	1	0
546	COC_IB	F	137	0.49	0.15	14.61	0.02	0.02	43.86	0	0
547	COC_IB	F	138	0.35	0.1	10.45	0.02	0.02	11.88	0	0
548	COC_IB	F	139	0.84	0.25	25.24	0.04	0.04	39.27	0	0
549	COC_IB	F	140	1.05	0.31	31.36	0.05	0.05	10.5	0	1
550	COC_IB	F	141	1	0.3	30.04	0.05	0.05	40.14	0	0
551	COC_IB	F	142	1.19	0.36	35.58	0.06	0.06	27.19	0	1
552	COC_IB	F	143	0.48	0.14	14.36	0.02	0.02	36.58	0	0
553	COC_IB	F	144	1.06	0.32	31.87	0.05	0.05	33.57	0	0
554	COC_IB	F	145	1.28	0.38	38.42	0.06	0.06	39.07	0	0
555	COC_IB	F	146	1.27	0.38	38.01	0.06	0.06	37.24	0	0
556	IB	F	1	2.42	0.72	72.49	0	0.12	41.5	0	0
557	IB	F	2	0.55	0.16	16.37	0	0.03	23.5	0	0
558	IB	F	3	0.57	0.17	17.08	0	0.03	41.9	0	0
559	IB	F	4	0.61	0.18	18.27	0	0.03	26.8	0	1
560	IB	F	5	0.72	0.22	21.57	0	0.03	28.5	0	1
561	IB	F	6	0.57	0.17	17.2	0	0.03	43	0	0
562	IB	F	7	0.6	0.18	18.11	0	0.03	35.6	0	0
563	IB	F	8	0.64	0.19	19.13	0	0.03	39.4	0	0
564	IB	F	9	1.35	0.41	40.55	0	0.06	41	0	0
565	IB	F	10	0.54	0.16	16.18	0	0.03	32.4	0	1
566	IB	F	11	0.61	0.18	18.27	0	0.03	41.6	0	0
567	IB	F	12	0.59	0.18	17.59	0	0.03	27.5	0	0
568	IB	F	13	1.22	0.37	36.56	0	0.06	36	0	0
569	IB	F	14	0.52	0.16	15.59	0	0.02	32.7	0	0
570	IB	F	15	0.55	0.16	16.45	0	0.03	38.6	0	0
571	IB	F	16	0.56	0.17	16.74	0	0.03	43.6	0	0
572	IB	F	17	0.6	0.18	18.05	0	0.03	44.6	0	0
573	IB	F	18	1.26	0.38	37.66	0	0.06	39.9	0	0
574	IB	F	19	1.71	0.51	51.45	0	0.08	34.4	0	0
575	IB	F	20	1.84	0.55	55.34	0	0.09	43.3	0	0
576	IB	F	21	3.55	1.06	106.5	0	0.17	42.1	0	0
577	IB	F	22	2.22	0.67	66.54	0	0.11	25	0	1
578	IB	F	23	1.84	0.55	55.11	0	0.09	38.7	0	0
579	IB	F	24	1.12	0.34	33.62	0	0.05	38.5	0	0
580	IB	F	25	0.61	0.18	18.42	0	0.03	43.3	0	0
581	IB	F	26	0.77	0.23	23.13	0	0.04	43.1	0	0
582	IB	F	27	1.19	0.36	35.8	0	0.06	27.7	0	0
583	IB	F	28	0.98	0.29	29.46	0	0.05	32	0	1
584	IB	F	29	4.77	1.43	143.03	0	0.23	41.9	0	0
585	IB	F	30	2.82	0.85	84.66	0	0.14	30.6	0	0
586	IB	F	31	1.29	0.39	38.68	0	0.06	44.5	0	0
587	IB	F	32	1.16	0.35	34.85	0	0.06	43.4	0	0
588	IB	F	33	0.79	0.24	23.83	0	0.04	36.8	0	0
589	IB	F	34	0.61	0.18	18.39	0	0.03	30.2	0	1
590	IB	F	35	1.64	0.49	49.31	0	0.08	40.8	0	0
591	IB	F	36	0.61	0.18	18.39	0	0.03	18.9	0	0
592	IB	F	37	0.78	0.23	23.26	0	0.04	40	0	0
593	IB	F	38	0.66	0.2	19.95	0	0.03	12.7	0	1
594	IB	F	39	0.92	0.27	27.5	0	0.04	43.1	0	0
595	IB	F	40	0.9	0.27	27.05	0	0.04	34.5	0	0
596	IB	F	41	0.6	0.18	17.9	0	0.03	17.1	0	0
597	IB	F	42	0.47	0.14	14.04	0	0.02	22.8	0	0
598	IB	F	43	1.16	0.35	34.85	0	0.06	45	0	0
599	IB	F	44	0.65	0.19	19.43	0	0.03	36.4	0	0
600	IB	F	45	3.17	0.95	94.98	0	0.15	37.8	0	0
601	IB	F	46	0.52	0.16	15.54	0	0.02	32.5	0	0
602	IB	F	47	3.15	0.94	94.39	0	0.15	39.1	0	0
603	IB	F	48	1.44	0.43	43.13	0	0.07	42.3	0	0
604	IB	F	49	0.59	0.18	17.58	0	0.03	42.1	0	0
605	IB	F	50	0.55	0.16	16.37	0	0.03	40.4	0	0
606	IB	F	51	1.01	0.3	30.38	0	0.05	33.2	0	0
607	IB	F	52	0.71	0.21	21.42	0	0.03	45	0	0
608	IB	F	53	0.86	0.26	25.87	0	0.04	37.8	0	0
609	IB	F	54	0.74	0.22	22.1	0	0.04	35.5	0	0
610	IB	F	55	0.63	0.19	19	0	0.03	45	0	0
611	IB	F	56	0.63	0.19	19	0	0.03	26.1	0	0
612	IB	F	57	0.61	0.18	18.3	0	0.03	24.6	0	1
613	IB	F	58	0.63	0.19	18.83	0	0.03	45	0	0
614	IB	F	59	1.1	0.33	32.95	0	0.05	38.7	0	0
615	IB	F	60	0.59	0.18	17.79	0	0.03	37.6	0	0
616	IB	F	61	0.62	0.19	18.65	0	0.03	37.2	0	0
617	IB	F	62	0.6	0.18	18.05	0	0.03	32.2	0	0
618	IB	F	63	1.01	0.3	30.24	0	0.05	45	0	0
619	IB	F	64	0.61	0.18	18.39	0	0.03	38.6	0	0
620	IB	F	65	1.36	0.41	40.81	0	0.07	44.7	0	0
621	IB	F	66	0.78	0.23	23.41	0	0.04	41.3	0	0
622	IB	F	67	0.68	0.2	20.46	0	0.03	33	0	0
623	IB	F	68	2.04	0.61	61.14	0	0.1	34.9	0	0
624	IB	M	1	3.11	0.93	93.19	0	0.15	26.79	0	0
625	IB	M	2	1.62	0.48	48.49	0	0.08	4.88	0	0
626	IB	M	3	0.47	0.14	14.08	0	0.02	30.6	0	0
627	IB	M	4	1.71	0.51	51.21	0	0.08	35.77	0	0
628	IB	M	5	0.51	0.15	15.24	0	0.02	24.22	0	0
629	IB	M	7	0.57	0.17	17.05	0	0.03	44.29	0	0
630	IB	M	8	0.47	0.14	14.17	0	0.02	36.79	0	0
631	IB	M	9	0.6	0.18	17.9	0	0.03	33.31	0	0
632	IB	M	10	2.5	0.75	74.86	0	0.12	40.91	0	0
633	IB	M	11	2.1	0.63	62.9	0	0.1	42.35	0	0
634	IB	M	12	0.51	0.15	15.27	0	0.02	36.66	0	0
635	IB	M	13	0.73	0.22	21.89	0	0.04	44.3	0	0
636	IB	M	14	2	0.6	59.97	0	0.1	40.08	0	0
637	IB	M	15	1.77	0.53	52.96	0	0.08	35.15	0	0
638	IB	M	16	2.26	0.68	67.67	0	0.11	29.23	0	0
639	IB	M	17	2.23	0.67	66.94	0	0.11	34.68	0	0
640	IB	M	18	0.47	0.14	14.1	0	0.02	38.71	0	0
641	IB	M	19	0.6	0.18	17.9	0	0.03	43.34	0	0
642	IB	M	20	3.49	1.05	104.67	0	0.17	45	0	0
643	IB	M	21	3.12	0.94	93.71	0	0.15	21.02	0	0
644	IB	M	22	0.42	0.13	12.74	0	0.02	29.28	0	1
645	IB	M	23	2.91	0.87	87.38	0	0.14	35.87	0	0
646	IB	M	24	0.49	0.15	14.67	0	0.02	37.99	0	0
647	IB	M	25	2.29	0.69	68.56	0	0.11	26.81	0	0
648	IB	M	26	3.51	1.05	105.29	0	0.17	45	0	0
649	IB	M	27	0.51	0.15	15.23	0	0.02	24.01	0	0
650	IB	M	28	2.71	0.81	81.38	0	0.13	41.69	0	0
651	IB	M	29	2.71	0.81	81.19	0	0.13	42.35	0	0
652	IB	M	30	0.44	0.13	13.15	0	0.02	39.28	0	0
653	IB	M	31	0.63	0.19	18.92	0	0.03	36.28	0	0
654	IB	M	32	3.05	0.92	91.65	0	0.15	17.44	0	0
655	IB	M	33	0.44	0.13	13.33	0	0.02	44.72	0	0
656	IB	M	34	3.91	1.17	117.2	0	0.19	23.59	0	0
657	IB	M	36	0.41	0.12	12.36	0	0.02	23.06	0	0
658	IB	M	37	3	0.9	90.11	0	0.14	32.41	0	0
659	IB	M	38	1.01	0.3	30.32	0	0.05	44.47	0	0
660	IB	M	39	0.47	0.14	13.96	0	0.02	29.1	0	0
661	IB	M	40	0.43	0.13	12.95	0	0.02	29.49	0	0
662	IB	M	41	3.21	0.96	96.31	0	0.15	37.55	0	0
663	IB	M	42	0.53	0.16	15.94	0	0.03	36.47	0	0
664	IB	M	43	2.09	0.63	62.63	0	0.1	36.57	0	0
665	IB	M	44	0.5	0.15	14.9	0	0.02	20.53	0	1
666	IB	M	45	1.04	0.31	31.34	0	0.05	44.83	0	0
667	IB	M	46	3.71	1.11	111.21	0	0.18	42.81	0	0
668	IB	M	47	2.53	0.76	75.93	0	0.12	44.09	0	0
669	IB	M	48	1.29	0.39	38.8	0	0.06	36.55	0	0
670	IB	M	49	1.3	0.39	39.13	0	0.06	45	0	0
671	IB	M	50	0.46	0.14	13.77	0	0.02	29.83	0	0
672	IB	M	51	0.53	0.16	15.76	0	0.03	38.59	0	0
673	IB	M	52	0.6	0.18	18.03	0	0.03	43.21	0	0
674	IB	M	53	1.92	0.58	57.6	0	0.09	43.72	0	0
675	IB	M	54	1.08	0.32	32.31	0	0.05	42.52	0	0
676	IB	M	55	2.53	0.76	75.91	0	0.12	45	0	0
677	IB	M	56	3.22	0.97	96.5	0	0.15	30.93	0	0
678	IB	M	57	0.46	0.14	13.87	0	0.02	37.42	0	0
679	IB	M	58	0.9	0.27	26.86	0	0.04	30.26	0	0
680	IB	M	59	0.44	0.13	13.3	0	0.02	32.89	0	0
681	IB	M	60	3.84	1.15	115.3	0	0.18	30.37	0	0
682	IB	M	61	0.55	0.17	16.57	0	0.03	40.31	0	0
683	IB	M	62	0.44	0.13	13.25	0	0.02	42.01	0	0
684	IB	M	63	1.32	0.4	39.51	0	0.06	35.82	0	0
685	IB	M	64	0.43	0.13	12.76	0	0.02	39.64	0	0
686	IB	M	65	0.39	0.12	11.81	0	0.02	26	0	0
687	IB	M	66	2.31	0.69	69.39	0	0.11	40.02	0	0
688	IB	M	67	1.05	0.31	31.46	0	0.05	28.27	0	0
689	IB	M	68	0.42	0.13	12.74	0	0.02	32.54	0	0
690	NoTRT	F	1	0.56	0.17	16.72	0	0	26.9	0	0
691	NoTRT	F	2	0.58	0.17	17.31	0	0	34.6	0	0
692	NoTRT	F	3	0.44	0.13	13.32	0	0	30.9	0	0
693	NoTRT	F	4	0.54	0.16	16.06	0	0	37.3	0	0
694	NoTRT	F	5	0.43	0.13	12.97	0	0	29.8	0	0
695	NoTRT	F	6	0.46	0.14	13.68	0	0	23.9	0	0
696	NoTRT	F	7	0.54	0.16	16.19	0	0	31	0	0
697	NoTRT	F	8	0.43	0.13	13.01	0	0	25.4	0	0
698	NoTRT	F	9	0.9	0.27	27	0	0	45	0	0
699	NoTRT	F	10	1.01	0.3	30.44	0	0	25.3	0	0
700	NoTRT	F	11	0.82	0.25	24.64	0	0	30.9	0	0
701	NoTRT	F	12	1.68	0.5	50.31	0	0	42.3	0	0
702	NoTRT	F	13	0.53	0.16	15.78	0	0	42.6	0	0
703	NoTRT	F	14	0.73	0.22	21.78	0	0	40.2	0	0
704	NoTRT	F	15	0.72	0.22	21.53	0	0	45	0	0
705	NoTRT	F	16	0.64	0.19	19.29	0	0	34.3	0	0
706	NoTRT	F	17	0.76	0.23	22.66	0	0	29.5	0	0
707	NoTRT	F	18	0.36	0.11	10.68	0	0	32.3	0	0
708	NoTRT	F	19	0.4	0.12	12.05	0	0	31	0	0
709	NoTRT	F	20	0.72	0.22	21.66	0	0	34.7	0	0
710	NoTRT	F	21	0.68	0.2	20.45	0	0	28.6	0	0
711	NoTRT	F	22	1.25	0.38	37.59	0	0	27.1	0	0
712	NoTRT	F	23	0.73	0.22	21.82	0	0	24.8	0	0
713	NoTRT	F	24	0.8	0.24	24.09	0	0	43.7	0	0
714	NoTRT	F	25	0.71	0.21	21.45	0	0	40.8	0	0
715	NoTRT	F	26	0.62	0.19	18.66	0	0	34.4	0	0
716	NoTRT	F	27	0.54	0.16	16.28	0	0	43.6	0	0
717	NoTRT	F	28	0.66	0.2	19.89	0	0	28.2	0	0
718	NoTRT	F	29	0.63	0.19	18.86	0	0	34.6	0	0
719	NoTRT	F	30	0.66	0.2	19.72	0	0	40.8	0	0
720	NoTRT	F	31	0.78	0.23	23.4	0	0	45	0	0
721	NoTRT	F	32	1.17	0.35	35.16	0	0	23.4	0	0
722	NoTRT	F	33	0.76	0.23	22.95	0	0	34.8	0	0
723	NoTRT	F	34	0.97	0.29	28.96	0	0	37.7	0	0
724	NoTRT	F	35	0.91	0.27	27.41	0	0	45	0	0
725	NoTRT	F	36	0.87	0.26	26.2	0	0	37.8	0	0
726	NoTRT	F	37	0.93	0.28	27.96	0	0	43.8	0	0
727	NoTRT	F	38	0.69	0.21	20.64	0	0	42.8	0	0
728	NoTRT	F	39	1.11	0.33	33.38	0	0	39.6	0	0
729	NoTRT	F	40	0.46	0.14	13.84	0	0	43.5	0	0
730	NoTRT	F	41	0.64	0.19	19.14	0	0	43.3	0	0
731	NoTRT	F	42	0.6	0.18	18.01	0	0	10.1	0	0
732	NoTRT	F	43	0.55	0.17	16.61	0	0	36.3	0	0
733	NoTRT	F	44	0.53	0.16	15.84	0	0	42.5	0	0
734	NoTRT	F	45	1.15	0.34	34.38	0	0	31.8	0	0
735	NoTRT	F	46	0.45	0.13	13.48	0	0	34.8	0	0
736	NoTRT	F	47	0.83	0.25	24.78	0	0	37.1	0	0
737	NoTRT	F	48	0.51	0.15	15.18	0	0	45	0	0
738	NoTRT	F	49	1.08	0.32	32.43	0	0	30.7	0	0
739	NoTRT	F	50	0.97	0.29	29.17	0	0	41.3	0	0
740	NoTRT	F	51	0.43	0.13	12.82	0	0	41.6	0	0
741	NoTRT	F	52	0.49	0.15	14.61	0	0	17.2	0	0
742	NoTRT	F	53	0.47	0.14	14.17	0	0	25.4	0	0
743	NoTRT	F	54	0.69	0.21	20.6	0	0	0	0	0
744	NoTRT	F	55	0.61	0.18	18.3	0	0	13.9	0	0
745	NoTRT	F	57	0.46	0.14	13.91	0	0	34.7	0	0
746	NoTRT	F	58	0.62	0.19	18.59	0	0	28.9	0	0
747	NoTRT	F	59	1.49	0.45	44.77	0	0	38.3	0	0
748	NoTRT	F	60	0.96	0.29	28.84	0	0	25.5	0	0
749	NoTRT	F	61	0.95	0.29	28.54	0	0	31.9	0	0
750	NoTRT	F	62	1.17	0.35	35.24	0	0	30.6	0	0
751	NoTRT	F	63	0.54	0.16	16.19	0	0	45	0	0
752	NoTRT	F	64	1.79	0.54	53.83	0	0	45	0	0
753	NoTRT	F	65	0.58	0.17	17.46	0	0	23.6	0	0
754	NoTRT	F	66	0.62	0.19	18.67	0	0	31.8	0	0
755	NoTRT	F	67	1.35	0.41	40.51	0	0	43.8	0	0
756	NoTRT	M	1	0.72	0.22	21.52	0	0	30.04	0	0
757	NoTRT	M	2	1.01	0.3	30.21	0	0	42.76	0	0
758	NoTRT	M	3	1.22	0.37	36.72	0	0	19.96	0	1
759	NoTRT	M	4	0.44	0.13	13.14	0	0	45	0	0
760	NoTRT	M	5	0.83	0.25	24.86	0	0	45	0	0
761	NoTRT	M	8	0.4	0.12	12.07	0	0	31.23	0	0
762	NoTRT	M	9	0.34	0.1	10.26	0	0	45	0	0
763	NoTRT	M	10	0.35	0.1	10.37	0	0	42.47	0	0
764	NoTRT	M	11	0.95	0.29	28.57	0	0	39.72	0	0
765	NoTRT	M	12	0.43	0.13	12.94	0	0	31.22	0	0
766	NoTRT	M	13	0.89	0.27	26.71	0	0	41.2	0	0
767	NoTRT	M	14	0.61	0.18	18.27	0	0	38.55	0	0
768	NoTRT	M	15	0.86	0.26	25.88	0	0	44.39	0	0
769	NoTRT	M	16	0.36	0.11	10.82	0	0	37.62	0	0
770	NoTRT	M	17	0.43	0.13	12.81	0	0	37.81	0	0
771	NoTRT	M	18	1.7	0.51	50.94	0	0	35.98	0	0
772	NoTRT	M	19	0.89	0.27	26.67	0	0	45	0	0
773	NoTRT	M	20	0.67	0.2	20.14	0	0	34.84	0	0
774	NoTRT	M	21	0.37	0.11	11.05	0	0	37.48	0	0
775	NoTRT	M	22	0.44	0.13	13.21	0	0	43.24	0	0
776	NoTRT	M	23	0.45	0.13	13.44	0	0	43.89	0	0
777	NoTRT	M	24	1.52	0.46	45.69	0	0	38.59	0	0
778	NoTRT	M	25	1.9	0.57	56.95	0	0	38.24	0	0
779	NoTRT	M	26	0.61	0.18	18.29	0	0	35.43	0	0
780	NoTRT	M	27	2.17	0.65	64.99	0	0	43.27	0	0
781	NoTRT	M	28	0.72	0.21	21.48	0	0	30.91	0	0
782	NoTRT	M	29	1.31	0.39	39.28	0	0	42.76	0	0
783	NoTRT	M	30	1.23	0.37	36.79	0	0	42.19	0	0
784	NoTRT	M	31	1.41	0.42	42.4	0	0	45	0	0
785	NoTRT	M	32	1.54	0.46	46.22	0	0	27.35	0	0
786	NoTRT	M	33	0.4	0.12	12.08	0	0	26.48	0	0
787	NoTRT	M	34	0.66	0.2	19.7	0	0	36.5	0	0
788	NoTRT	M	35	0.41	0.12	12.19	0	0	35.62	0	0
789	NoTRT	M	36	0.4	0.12	12.04	0	0	39.24	0	0
790	NoTRT	M	37	1.07	0.32	32.1	0	0	45	0	0
791	NoTRT	M	38	1.38	0.41	41.44	0	0	25.1	0	0
792	NoTRT	M	39	0.37	0.11	10.98	0	0	43.67	0	0
793	NoTRT	M	40	2.68	0.8	80.36	0	0	37.02	0	0
794	NoTRT	M	41	0.58	0.17	17.29	0	0	42.36	0	0
795	NoTRT	M	42	0.47	0.14	14.23	0	0	30.95	0	0
796	NoTRT	M	43	0.42	0.13	12.52	0	0	17.58	0	0
797	NoTRT	M	44	0.34	0.1	10.15	0	0	36.99	0	0
798	NoTRT	M	45	0.32	0.09	9.45	0	0	29.07	0	0
799	NoTRT	M	46	0.36	0.11	10.95	0	0	36.82	0	0
800	NoTRT	M	47	0.76	0.23	22.81	0	0	42.95	0	0
801	NoTRT	M	48	0.38	0.11	11.42	0	0	45	0	0
802	NoTRT	M	49	0.32	0.1	9.57	0	0	30.89	0	0
803	NoTRT	M	50	1.46	0.44	43.92	0	0	45	0	0
804	NoTRT	M	51	1.19	0.36	35.61	0	0	34.77	0	0
805	NoTRT	M	52	1.18	0.35	35.4	0	0	39.13	0	0
806	NoTRT	M	53	0.47	0.14	14.23	0	0	40.05	0	0
807	NoTRT	M	54	0.44	0.13	13.3	0	0	24.54	0	0
808	NoTRT	M	55	0.38	0.11	11.44	0	0	37.45	0	0
809	NoTRT	M	56	0.79	0.24	23.69	0	0	27.14	0	0
810	NoTRT	M	57	0.5	0.15	15.03	0	0	24.16	0	0
811	NoTRT	M	58	0.63	0.19	18.87	0	0	37.66	0	0
812	NoTRT	M	59	1.04	0.31	31.35	0	0	38.15	0	0
813	NoTRT	M	60	1.47	0.44	44.01	0	0	42.78	0	0
814	NoTRT	M	61	1.54	0.46	46.16	0	0	33.16	0	0
815	NoTRT	M	62	0.42	0.13	12.59	0	0	41.07	0	0
816	NoTRT	M	63	1.46	0.44	43.79	0	0	35.06	0	0
